# Supplementary material for: Altered receptor binding, antibody evasion and retention of T cell recognition by the SARS-CoV-2 XBB.1.5 spike protein
Source: Nat Commun. 2024 Feb 29;15:1854. doi: 10.1038/s41467-024-46104-2 (PMC10904792; doi:10.1038/s41467-024-46104-2)
Supplement: Supplementary file 4 — Source Data [file 41467_2024_46104_MOESM4_ESM.xlsx]

## Sheet: Figure 2A
	WT_RBD_R1								WT_RBD_R2								WT_RBD_R3										WT_RBD_R4										BA.2_RBD_R1										BA.2_RBD_R2
Derived KD (nM)	22.6								13.3								13.7										10.1										8.1										5.5
	Channel 1		Channel 2		Channel 3		Channel 4		Channel 1		Channel 2		Channel 3		Channel 4		Channel 1		Channel 2		Channel 3		Channel 4		Channel 5		Channel 1		Channel 2		Channel 3		Channel 4		Channel 5		Channel 1		Channel 2		Channel 3		Channel 4		Channel 5		Channel 1		Channel 2
Time (s)	nm Shift	Fit	nm Shift	Fit	nm Shift	Fit	nm Shift	Fit	nm Shift	Fit	nm Shift	Fit	nm Shift	Fit	nm Shift	Fit	nm Shift	Fit	nm Shift	Fit	nm Shift	Fit	nm Shift	Fit	nm Shift	Fit	nm Shift	Fit	nm Shift	Fit	nm Shift	Fit	nm Shift	Fit	nm Shift	Fit	nm Shift	Fit	nm Shift	Fit	nm Shift	Fit	nm Shift	Fit	nm Shift	Fit	nm Shift	Fit	nm Shift
0	-0.00858378	0	-0.0125363	0	-0.0053827	0	-0.0290646	0	0.000107436	0	0.0072669	0	0.0131821	0	-0.0085138	0	0.00822759	0	-0.0147659	0	0.00826212	0	-0.0139383	0	-0.0125509	0	0.022924	0	0.015143	0	0.008296	0	-0.001756	0	-0.015595	0	0.0168787	0	-0.00204343	0	0.00430735	0	0.00642906	0	-0.00141392	0	0.00292375	0	0.0122948
0.1	-0.00524057	0.0037106	-0.0112375	0.00106267	-0.00577848	0.000211867	-0.0274639	5.55831e-05	0.00433412	0.00374095	0.00791858	0.000995401	0.0142541	0.000239099	-0.00895548	2.96571e-05	0.0112698	0.0726003	-0.0135433	0.020209	0.00967417	0.00599342	-0.0135052	0.00040328	-0.0120741	0.000637493	0.024084	0.00409498	0.017353	0.00116417	0.0026	0.000248103	-0.002666	2.61927e-05	-0.014328	3.25393e-05	0.0193777	0.00350811	-0.00105122	0.0011003	0.00461516	0.000265367	0.00589663	6.0531e-05	-0.000654527	4.27773e-06	0.00827575	0.00443755	0.0117449
0.2	-0.00190269	0.0073901	-0.00994325	0.00212195	-0.00612818	0.000423425	-0.0260038	0.000111117	0.00847972	0.00744933	0.00857679	0.00198766	0.0152191	0.000477888	-0.00933119	5.92941e-05	0.0143983	0.133006	-0.0123157	0.0391147	0.0109683	0.0118237	-0.0131179	0.000800728	-0.01163	0.0012685	0.025086	0.00815047	0.018238	0.00232435	0.00023	0.00049587	-0.003053	5.23681e-05	-0.014183	6.50646e-05	0.0219579	0.00699123	-8.20916e-05	0.00219784	0.00489689	0.000530478	0.005413	0.000121035	3.19273e-05	8.55429e-06	0.0135845	0.00883344	0.0113161
0.3	0.0014296	0.0110388	-0.00865416	0.00317785	-0.00643297	0.000634675	-0.0246786	0.000166603	0.0125464	0.0111254	0.009241	0.00297679	0.0160814	0.000716366	-0.00964423	8.89109e-05	0.0176086	0.183265	-0.0110841	0.0568011	0.0121486	0.0174954	-0.0127745	0.00119243	-0.0112174	0.00189309	0.02663	0.0121668	0.018149	0.00348054	-0.001286	0.0007433	-0.001017	7.85261e-05	-0.014504	9.75758e-05	0.0246163	0.0104495	0.000864524	0.00329264	0.00515391	0.000795335	0.00497635	0.000181512	0.000648628	1.28297e-05	0.0188492	0.0131881	0.0110038
0.4	0.00475605	0.0146568	-0.0073709	0.00423037	-0.00669404	0.000845616	-0.0234825	0.000222039	0.0165361	0.0147696	0.00991071	0.00396279	0.0168456	0.000954534	-0.00989787	0.000118508	0.0208964	0.225082	-0.00984938	0.0733469	0.0132193	0.0230127	-0.0124734	0.00157847	-0.0108355	0.00251133	0.028314	0.0161445	0.018792	0.00463276	-6.8e-05	0.000990395	-0.000484	0.000104667	-0.014801	0.000130073	0.0273497	0.0138832	0.00178921	0.00438469	0.00538758	0.00105994	0.00458486	0.000241962	0.00119876	1.71039e-05	0.0240692	0.0175018	0.0108031
0.5	0.00807643	0.0182446	-0.00609417	0.00527953	-0.00691258	0.00105625	-0.0224097	0.000277427	0.0204512	0.018382	0.0105854	0.00494569	0.017516	0.00119239	-0.0100954	0.000148084	0.0242572	0.259874	-0.00861259	0.0888256	0.0141845	0.0283799	-0.0122127	0.00195892	-0.0104835	0.00312329	0.03254	0.0200838	0.019959	0.00578102	-0.000689	0.00123715	-0.000588	0.00013079	-0.013567	0.000162556	0.0301551	0.0172924	0.00269256	0.005474	0.00559927	0.00132429	0.0042367	0.000302386	0.00168552	2.1377e-05	0.0292438	0.0217751	0.0107091
0.6	0.0113905	0.0218023	-0.00482461	0.00632534	-0.00708976	0.00126658	-0.0214545	0.000332767	0.0242937	0.0219629	0.0112645	0.00592548	0.018097	0.00142994	-0.0102401	0.00017764	0.0276864	0.288823	-0.00737465	0.103306	0.0150484	0.033601	-0.0119908	0.00233387	-0.0101603	0.00372901	0.034949	0.0239851	0.018878	0.00692534	0.000974	0.00148358	-0.00033	0.000156896	-0.011908	0.000195025	0.0330293	0.0206773	0.00357515	0.00656059	0.00579036	0.00158838	0.00393005	0.000362782	0.00211208	2.56488e-05	0.0343722	0.0260082	0.0107172
0.7	0.0146979	0.0253302	-0.00356293	0.00736782	-0.00722677	0.0014766	-0.0206111	0.000388057	0.0280657	0.0255127	0.0119475	0.00690218	0.0185932	0.00166718	-0.0103353	0.000207177	0.0311796	0.312909	-0.00613654	0.116853	0.0158151	0.0386801	-0.0118057	0.0027034	-0.00986499	0.00432858	0.038962	0.0278487	0.017606	0.00806573	0.002547	0.00172967	-6.4e-05	0.000182985	-0.010969	0.00022748	0.0359693	0.024038	0.00443756	0.00764445	0.0059622	0.00185222	0.0036631	0.000423151	0.00248164	2.99196e-05	0.0394536	0.0302017	0.0108224
0.8	0.0179985	0.0288285	-0.00230977	0.00840696	-0.00732479	0.00168631	-0.0198738	0.000443299	0.0317694	0.0290316	0.012634	0.0078758	0.0190088	0.00190412	-0.0103843	0.000236693	0.0347323	0.332949	-0.00489922	0.129526	0.0164888	0.0436209	-0.0116559	0.00306759	-0.00959671	0.00492205	0.042507	0.0316752	0.018372	0.0092022	0.005801	0.00197543	-0.002194	0.000209056	-0.010125	0.000259922	0.038972	0.0273749	0.00528037	0.0087256	0.00611617	0.00211581	0.00343401	0.000483494	0.00279739	3.41891e-05	0.0444875	0.0343557	0.0110199
0.9	0.0212921	0.0322974	-0.00106583	0.00944279	-0.007385	0.00189572	-0.0192368	0.000498493	0.0354068	0.0325199	0.0133233	0.00884635	0.0193485	0.00214074	-0.0103902	0.000266189	0.0383402	0.349623	-0.00366365	0.141381	0.0170736	0.0484273	-0.0115394	0.00342651	-0.00935451	0.00550948	0.045723	0.0354647	0.018162	0.0103348	0.005731	0.00222085	-0.003266	0.00023511	-0.009681	0.000292349	0.0420342	0.0306879	0.00610417	0.00980404	0.00625363	0.00237914	0.00324097	0.00054381	0.00306251	3.84575e-05	0.049473	0.0384708	0.011305
1	0.0245783	0.0357374	0.000168232	0.0104753	-0.00740859	0.00210482	-0.0186943	0.000553638	0.0389801	0.0359778	0.014015	0.00981383	0.0196165	0.00237706	-0.0103565	0.000295665	0.0419986	0.363496	-0.00243079	0.152472	0.0175737	0.0531029	-0.0114546	0.00378024	-0.00913745	0.00609094	0.046518	0.0392176	0.017783	0.0114634	0.005274	0.00246594	-0.003419	0.000261147	-0.010229	0.000324762	0.045153	0.0339774	0.00690954	0.0108798	0.00637596	0.00264222	0.00308215	0.000604099	0.00328019	4.27247e-05	0.0544095	0.0425472	0.0116729
1.1	0.0278569	0.0391484	0.00139174	0.0115045	-0.00739675	0.00231362	-0.0182407	0.000608734	0.0424915	0.0394056	0.0147085	0.0107783	0.0198174	0.00261307	-0.0102864	0.000325121	0.0457032	0.375039	-0.0012016	0.162848	0.0179932	0.0576513	-0.0113996	0.00412886	-0.00894462	0.00666648	0.050446	0.0429344	0.018835	0.0125882	0.00528	0.0027107	-0.003959	0.000287167	-0.010905	0.000357161	0.0483252	0.0372434	0.00769706	0.0119528	0.00648452	0.00290505	0.00295574	0.000664361	0.00345362	4.69908e-05	0.0592962	0.0465854	0.0121187
1.2	0.0311277	0.0425309	0.00260401	0.0125305	-0.00735064	0.00252212	-0.01787	0.000663782	0.0459429	0.0428036	0.0154034	0.0117396	0.0199556	0.00284877	-0.0101832	0.000354557	0.0494494	0.384643	2.29576e-05	0.172554	0.0183364	0.0620759	-0.0113728	0.00447243	-0.00877508	0.00723617	0.053111	0.0466153	0.020541	0.0137092	0.006514	0.00295512	-0.003916	0.000313169	-0.010937	0.000389546	0.0515477	0.0404861	0.00846732	0.0130232	0.00658068	0.00316763	0.0028599	0.000724596	0.00358599	5.12556e-05	0.0641323	0.0505856	0.0126376
1.3	0.0343905	0.045885	0.00380438	0.0135531	-0.00727146	0.00273031	-0.0175767	0.000718782	0.0493367	0.046172	0.016099	0.012698	0.0200355	0.00308417	-0.0100502	0.000383973	0.0532329	0.392634	0.00124192	0.181635	0.0186073	0.0663801	-0.0113722	0.00481104	-0.00862792	0.00780007	0.055648	0.0502608	0.021506	0.0148263	0.00528	0.00319922	-0.004094	0.000339154	-0.011837	0.000421917	0.0548175	0.0437058	0.00922089	0.0140908	0.00666582	0.00342995	0.00279282	0.000784804	0.00368048	5.55194e-05	0.0689172	0.0545484	0.0132249
1.4	0.0376449	0.0492111	0.00499217	0.0145725	-0.00716038	0.00293819	-0.0173548	0.000773734	0.0526748	0.049511	0.016795	0.0136533	0.0200615	0.00331926	-0.00989068	0.000413369	0.0570491	0.399283	0.00245431	0.19013	0.0188101	0.0705671	-0.0113962	0.00514475	-0.00850219	0.00835823	0.058588	0.0538711	0.023581	0.0159395	0.005502	0.00344298	-0.004683	0.000365122	-0.01001	0.000454275	0.0581313	0.0469024	0.00995836	0.0151558	0.00674129	0.00369202	0.00275268	0.000844986	0.00374028	5.97819e-05	0.0736501	0.0584739	0.0138757
1.5	0.0408907	0.0525092	0.00616671	0.0155886	-0.0070186	0.00314578	-0.0171987	0.000828637	0.0559595	0.0528211	0.0174906	0.0146056	0.020038	0.00355404	-0.00970789	0.000442745	0.0608935	0.404815	0.00365919	0.198077	0.0189489	0.0746402	-0.0114431	0.00547364	-0.00839698	0.00891072	0.063097	0.0574465	0.02491	0.0170489	0.005869	0.00368641	-0.005767	0.000391073	-0.007401	0.000486618	0.0614863	0.0500764	0.0106803	0.0162182	0.00680846	0.00395385	0.00273766	0.000905141	0.00376858	6.40433e-05	0.0783304	0.0623625	0.0145852
1.6	0.0441277	0.0557797	0.00732733	0.0166015	-0.00684729	0.00335306	-0.0171026	0.000883492	0.0591927	0.0561023	0.0181855	0.0155549	0.0199696	0.00378852	-0.00950514	0.000472101	0.0647618	0.409417	0.00485559	0.205512	0.0190279	0.0786025	-0.0115109	0.00579777	-0.00831136	0.00945758	0.066862	0.0609875	0.026381	0.0181545	0.004165	0.00392952	-0.006702	0.000417006	-0.006901	0.000518947	0.0648791	0.0532277	0.0113873	0.0172778	0.00686871	0.00421541	0.00274592	0.000965269	0.00376857	6.83035e-05	0.0829572	0.0662147	0.0153487
1.7	0.0473556	0.0590228	0.00847334	0.0176112	-0.00664764	0.00356004	-0.0170608	0.000938298	0.0623768	0.0593549	0.0188791	0.0165012	0.0198607	0.0040227	-0.00928571	0.000501436	0.0686494	0.413247	0.00604254	0.212467	0.0190514	0.082457	-0.011598	0.00611721	-0.0082444	0.00999888	0.070613	0.0644943	0.027801	0.0192564	0.002364	0.00417229	-0.007823	0.000442922	-0.007132	0.000551263	0.0683069	0.0563565	0.01208	0.0183348	0.00692341	0.00447673	0.00277566	0.00102537	0.00374343	7.25626e-05	0.0875299	0.0700307	0.0161612
1.8	0.0505742	0.0622387	0.00960409	0.0186176	-0.00642083	0.00376671	-0.0170674	0.000993057	0.0655137	0.0625793	0.0195709	0.0174446	0.0197156	0.00425657	-0.0090529	0.000530752	0.0725518	0.416433	0.00721908	0.218973	0.0190233	0.0862065	-0.0117026	0.00643203	-0.00819518	0.0105347	0.07444	0.0679673	0.029524	0.0203544	0.001046	0.00441473	-0.006591	0.000468821	-0.005341	0.000583564	0.0717664	0.059463	0.0127589	0.0193892	0.00697392	0.0047378	0.00282504	0.00108544	0.00369636	7.68205e-05	0.0920477	0.0738109	0.0170181
1.9	0.0537833	0.0654277	0.0107189	0.0196208	-0.00616804	0.00397309	-0.0171168	0.00104777	0.0686056	0.0657756	0.0202604	0.0183849	0.0195388	0.00449013	-0.00880998	0.000560048	0.0764647	0.419084	0.00838425	0.22506	0.0189479	0.0898541	-0.011823	0.0067423	-0.00816276	0.011065	0.076084	0.0714069	0.029751	0.0214486	0.000407	0.00465685	-0.005757	0.000494703	-0.006895	0.000615851	0.0752546	0.0625475	0.0134246	0.0204409	0.00702161	0.00499861	0.00289225	0.00114549	0.00363054	8.10772e-05	0.0965099	0.0775556	0.0179144
2	0.0569825	0.0685899	0.0118171	0.0206209	-0.00589045	0.00417916	-0.0172031	0.00110243	0.0716546	0.068944	0.020947	0.0193223	0.0193348	0.0047234	-0.00856024	0.000589325	0.0803835	0.42129	0.00953709	0.230755	0.0188293	0.0934024	-0.0119573	0.00704808	-0.00814623	0.01159	0.078642	0.0748132	0.031181	0.0225391	-0.001039	0.00489863	-0.005737	0.000520568	-0.009948	0.000648125	0.0787685	0.0656099	0.0140777	0.02149	0.00706784	0.00525918	0.00297546	0.00120551	0.00354916	8.53328e-05	0.100916	0.0812652	0.0188454
2.1	0.0601716	0.0717256	0.0128979	0.0216177	-0.00558925	0.00438494	-0.0173206	0.00115704	0.0746629	0.0720849	0.0216303	0.0202567	0.0191079	0.00495636	-0.00830698	0.000618581	0.0843038	0.423125	0.0106766	0.236082	0.0186716	0.0968541	-0.0121038	0.00734945	-0.00814465	0.0121096	0.081543	0.0781867	0.031986	0.0236259	-0.000305	0.00514009	-0.005993	0.000546416	-0.012056	0.000680385	0.0823048	0.0686505	0.0147188	0.0225365	0.007114	0.00551949	0.00307286	0.00126551	0.0034554	8.95872e-05	0.105265	0.0849399	0.0198064
2.2	0.0633504	0.0748351	0.0139609	0.0226113	-0.00526562	0.00459041	-0.0174636	0.00121161	0.0776325	0.0751984	0.0223096	0.0211882	0.0188627	0.00518902	-0.00805346	0.000647817	0.088221	0.424652	0.0118019	0.241065	0.0184791	0.100212	-0.0122607	0.00764645	-0.00815711	0.0126239	0.085182	0.0815277	0.032116	0.0247089	0.001643	0.00538122	-0.006156	0.000572246	-0.013141	0.00071263	0.0858605	0.0716694	0.0153485	0.0235803	0.00716144	0.00577956	0.00318261	0.00132547	0.00335246	9.38405e-05	0.109556	0.0885802	0.0207924
2.3	0.0665187	0.0779185	0.0150051	0.0236018	-0.00492075	0.00479559	-0.0176262	0.00126613	0.0805656	0.0782849	0.0229846	0.0221167	0.0186035	0.00542137	-0.00780299	0.000677033	0.0921308	0.425923	0.012912	0.245727	0.0182559	0.103478	-0.0124262	0.00793916	-0.00818266	0.013133	0.089061	0.0848364	0.031227	0.0257882	0.003612	0.00562202	-0.007511	0.000598059	-0.015048	0.000744862	0.0894325	0.0746669	0.0159673	0.0246215	0.00721153	0.00603937	0.00330291	0.00138542	0.00324352	9.80926e-05	0.113788	0.0921862	0.0217986
2.4	0.0696761	0.080976	0.0160301	0.0245891	-0.00455581	0.00500046	-0.0178028	0.0013206	0.0834644	0.0813445	0.0236546	0.0230423	0.0183348	0.00565342	-0.00755885	0.00070623	0.0960286	0.42698	0.0140059	0.250089	0.0180061	0.106656	-0.0125987	0.00822764	-0.00822039	0.013637	0.095285	0.0881133	0.031253	0.0268638	0.004319	0.0058625	-0.008507	0.000623856	-0.015191	0.00077708	0.0930178	0.077643	0.0165758	0.0256601	0.00726565	0.00629894	0.00343191	0.00144533	0.00313177	0.000102343	0.117962	0.0957585	0.0228203
2.5	0.0730662	0.0840079	0.0171602	0.0255732	-0.00420125	0.00520504	-0.0179757	0.00137502	0.0866022	0.0843774	0.024303	0.023965	0.0181862	0.00588517	-0.007272	0.000735407	0.100457	0.427859	0.0152452	0.254169	0.0180014	0.109747	-0.0126691	0.00851194	-0.00840556	0.0141357	0.099682	0.0913585	0.02973	0.0279357	0.004907	0.00610265	-0.00773	0.000649635	-0.014282	0.000809284	0.0968055	0.0805978	0.0172521	0.0266961	0.0071595	0.00655825	0.00348271	0.00150522	0.00312672	0.000106593	0.12211	0.0992972	0.023669
2.6	0.0762105	0.0870144	0.0182043	0.0265543	-0.00369267	0.00540932	-0.0180932	0.0014294	0.0894808	0.087384	0.0249447	0.0248848	0.0180031	0.00611662	-0.00702475	0.000764563	0.104524	0.428591	0.0163942	0.257986	0.0178865	0.112754	-0.0128119	0.00879213	-0.00861554	0.0146295	0.101648	0.0945724	0.028803	0.0290039	0.006915	0.00634247	-0.005747	0.000675397	-0.013652	0.000841474	0.100561	0.0835316	0.0178865	0.0277296	0.00709389	0.00681732	0.00354897	0.00156508	0.00314928	0.000110842	0.126124	0.102803	0.0245367
2.7	0.0791724	0.0899957	0.0191411	0.0275321	-0.00319015	0.0056133	-0.0181364	0.00148372	0.0921901	0.0903644	0.0255421	0.0258016	0.0178687	0.00634777	-0.00682846	0.0007937	0.108359	0.4292	0.0174865	0.261557	0.0176895	0.115679	-0.0129973	0.00906828	-0.00874051	0.0151182	0.104058	0.0977554	0.028546	0.0300685	0.006191	0.00658197	-0.005507	0.000701142	-0.01408	0.00087365	0.104289	0.0864446	0.0184397	0.0287604	0.00715132	0.00707614	0.00359238	0.00162491	0.00320217	0.000115089	0.130052	0.106275	0.0253245
2.8	0.0820672	0.092952	0.0199308	0.0285069	-0.00270498	0.00581698	-0.01815	0.001538	0.0948278	0.0933188	0.0261313	0.0267156	0.0177834	0.00657862	-0.00670619	0.000822818	0.112101	0.429706	0.0184872	0.264898	0.017432	0.118524	-0.0131649	0.00934043	-0.00879493	0.0156019	0.106128	0.100908	0.028103	0.0311294	0.004361	0.00682114	-0.005516	0.00072687	-0.014688	0.000905812	0.107949	0.0893367	0.0189178	0.0297886	0.00728102	0.00733471	0.0036101	0.00168472	0.00327924	0.000119336	0.133858	0.109715	0.0260738
2.9	0.0849531	0.0958836	0.0206039	0.0294785	-0.00215269	0.00602037	-0.0181784	0.00159223	0.0974674	0.0962476	0.0267121	0.0276267	0.0177111	0.00680917	-0.00666714	0.000851915	0.115725	0.430128	0.0194284	0.268023	0.0170817	0.121293	-0.0133392	0.00960864	-0.0088192	0.0160807	0.106704	0.104029	0.028405	0.0321866	0.002242	0.00705999	-0.005784	0.00075258	-0.016186	0.000937961	0.111528	0.0922083	0.0193513	0.0308143	0.00746102	0.00759303	0.00360343	0.0017445	0.00341253	0.000123581	0.137511	0.113123	0.0268454
3	0.0878	0.0987905	0.0212339	0.0304471	-0.00152016	0.00622346	-0.0181538	0.00164642	0.100145	0.0991508	0.0272972	0.0285349	0.017629	0.00703942	-0.00672934	0.000880992	0.119158	0.430479	0.0202273	0.270946	0.0166233	0.123985	-0.0135554	0.00987298	-0.00880105	0.0165547	0.108861	0.107121	0.030549	0.0332402	0.003867	0.00729852	-0.006203	0.000778274	-0.018353	0.000970095	0.115047	0.0950593	0.0197657	0.0318374	0.00769693	0.0078511	0.00366779	0.00180426	0.003519	0.000127825	0.141098	0.116499	0.0277097
3.1	0.0907547	0.101673	0.0218663	0.0314125	-0.000873311	0.00642625	-0.0180827	0.00170055	0.102881	0.102029	0.0279031	0.0294403	0.0174909	0.00726937	-0.00685176	0.00091005	0.122564	0.43077	0.0209864	0.273681	0.0161488	0.126605	-0.0138178	0.0101335	-0.00875235	0.0170238	0.113681	0.110183	0.033771	0.0342902	0.003679	0.00753672	-0.006425	0.000803951	-0.019604	0.00100222	0.118464	0.0978901	0.0201584	0.0328579	0.00791523	0.00810893	0.00379374	0.00186398	0.00360972	0.000132067	0.144671	0.119843	0.0286443
3.2	0.093805	0.104532	0.0225263	0.0323749	-0.000214822	0.00662875	-0.0180074	0.00175464	0.105643	0.104882	0.0285416	0.0303427	0.0172848	0.00749902	-0.00702586	0.000939088	0.126013	0.431013	0.021752	0.27624	0.0156911	0.129153	-0.0140604	0.0103902	-0.00875468	0.0174881	0.116791	0.113216	0.037108	0.0353366	0.003783	0.0077746	-0.005585	0.000829611	-0.020085	0.00103432	0.121844	0.100701	0.0205739	0.0338759	0.00811472	0.0083665	0.00396551	0.00192368	0.00373115	0.000136309	0.148231	0.123155	0.0296679
3.3	0.0969461	0.107366	0.0232538	0.0333342	0.000425934	0.00683095	-0.0178886	0.00180868	0.108412	0.10771	0.0291455	0.0312424	0.0170037	0.00772837	-0.0071977	0.000968106	0.129454	0.431215	0.0225698	0.278634	0.015273	0.131632	-0.0143257	0.0106433	-0.00877961	0.0179478	0.120108	0.116219	0.039385	0.0363794	0.003618	0.00801216	-0.005894	0.000855253	-0.020536	0.00106642	0.125246	0.103491	0.0210313	0.0348913	0.0083361	0.00862383	0.00418836	0.00198336	0.0038397	0.00014055	0.151808	0.126437	0.0307114
3.4	0.100104	0.110177	0.0240955	0.0342904	0.000961601	0.00703286	-0.0177228	0.00186268	0.111179	0.110513	0.0296952	0.0321392	0.0167424	0.00795743	-0.00734583	0.000997105	0.132802	0.431383	0.0233769	0.280873	0.014937	0.134043	-0.0145511	0.0108926	-0.00882807	0.0184027	0.125084	0.119193	0.040982	0.0374186	0.003621	0.00824939	-0.006636	0.000880879	-0.019694	0.00109849	0.128664	0.106262	0.0215219	0.0359042	0.00856254	0.00888091	0.00445285	0.00204301	0.00386772	0.000144789	0.155391	0.129687	0.031688
3.5	0.103275	0.112964	0.0250204	0.0352436	0.00136293	0.00723448	-0.0175238	0.00191662	0.113968	0.113292	0.030175	0.0330332	0.0165469	0.00818618	-0.00744954	0.00102608	0.136172	0.431523	0.0242661	0.282968	0.0146908	0.136389	-0.0147354	0.0111384	-0.00887634	0.018853	0.129639	0.122138	0.041443	0.0384543	0.002597	0.0084863	-0.007685	0.000906488	-0.01753	0.00113056	0.132031	0.109013	0.0220367	0.0369145	0.00874376	0.00913775	0.00469848	0.00210263	0.00387444	0.000149027	0.158868	0.132908	0.0326223
3.6	0.10651	0.115728	0.0259641	0.0361937	0.00168152	0.0074358	-0.0173001	0.00197052	0.116789	0.116047	0.030631	0.0339243	0.016461	0.00841464	-0.00758004	0.00105504	0.139476	0.431639	0.0252233	0.284928	0.0145452	0.138671	-0.0147604	0.0113806	-0.00891143	0.0192988	0.13248	0.125056	0.041089	0.0394863	0.001165	0.00872289	-0.009402	0.000932079	-0.016263	0.00116261	0.135448	0.111744	0.0226213	0.0379224	0.00902108	0.00939434	0.00491813	0.00216222	0.00381867	0.000153264	0.162229	0.136098	0.0335312
3.7	0.109792	0.118468	0.0268414	0.0371408	0.00193165	0.00763682	-0.0170692	0.00202437	0.119623	0.118778	0.0310812	0.0348126	0.016435	0.00864281	-0.00773255	0.00108398	0.142615	0.431736	0.0261458	0.286761	0.0145229	0.140891	-0.0147004	0.0116193	-0.00892719	0.01974	0.133435	0.127944	0.040851	0.0405149	-0.000167	0.00895916	-0.010092	0.000957654	-0.015627	0.00119465	0.138824	0.114456	0.0233231	0.0389276	0.00937939	0.00965068	0.00509575	0.00222179	0.00366931	0.0001575	0.165562	0.139258	0.0344043
3.8	0.113003	0.121186	0.0276663	0.0380848	0.00214122	0.00783756	-0.0168504	0.00207818	0.122403	0.121485	0.0316085	0.0356982	0.0165139	0.00887067	-0.00796192	0.0011129	0.145579	0.431817	0.0269621	0.288476	0.0145887	0.14305	-0.0145191	0.0118546	-0.00894459	0.0201767	0.135044	0.130806	0.041165	0.0415399	0.001327	0.00919511	-0.010733	0.000983212	-0.015317	0.00122667	0.142174	0.117149	0.0241085	0.0399304	0.00979815	0.00990678	0.00520612	0.00228133	0.00343929	0.000161735	0.16882	0.142388	0.035258
3.9	0.11613	0.123881	0.0284185	0.0390259	0.00239237	0.008038	-0.0165868	0.00213193	0.125062	0.124169	0.0322081	0.0365809	0.0166884	0.00909824	-0.00823277	0.0011418	0.148437	0.431884	0.027701	0.290081	0.0146477	0.145151	-0.01433	0.0120865	-0.00900053	0.020609	0.136373	0.133639	0.042253	0.0425614	0.003035	0.00943074	-0.010684	0.00100875	-0.016133	0.00125868	0.145503	0.119822	0.0249626	0.0409307	0.0103055	0.0101626	0.0052587	0.00234085	0.00317934	0.000165968	0.172004	0.145489	0.0361041
4	0.119307	0.126553	0.0291504	0.039964	0.00269243	0.00823815	-0.0163729	0.00218564	0.127656	0.126829	0.0329391	0.0374609	0.0169242	0.00932551	-0.00854602	0.00117068	0.151137	0.43194	0.0283207	0.291582	0.0147271	0.147195	-0.0140775	0.012315	-0.00909392	0.0210369	0.138149	0.136445	0.044002	0.0435794	0.003346	0.00966605	-0.010783	0.00103428	-0.01777	0.00129068	0.148804	0.122476	0.0257861	0.0419284	0.0109609	0.0104182	0.00530164	0.00240034	0.00291895	0.0001702	0.175291	0.148561	0.0369145
4.1	0.122467	0.129203	0.0299007	0.040899	0.00301394	0.008438	-0.0162038	0.00223931	0.13025	0.129466	0.0337382	0.038338	0.017194	0.00955249	-0.0087883	0.00119954	0.153716	0.431986	0.0287855	0.292986	0.0148105	0.149182	-0.0138591	0.0125402	-0.00917174	0.0214604	0.1419	0.139224	0.046969	0.0445938	0.0028	0.00990104	-0.010326	0.00105978	-0.017967	0.00132266	0.152058	0.125112	0.0265867	0.0429237	0.0116892	0.0106736	0.00534075	0.0024598	0.00271859	0.000174432	0.17865	0.151604	0.0376506
4.2	0.125519	0.131831	0.0307267	0.0418311	0.00336254	0.00863757	-0.0160532	0.00229292	0.132875	0.13208	0.0345954	0.0392124	0.0175403	0.00977918	-0.00895516	0.00122838	0.156209	0.432025	0.0291374	0.2943	0.0149015	0.151116	-0.0136314	0.0127621	-0.00922324	0.0218796	0.147638	0.141977	0.0474	0.0456048	0.003103	0.0101357	-0.011219	0.00108527	-0.017838	0.00135463	0.155237	0.127728	0.0273163	0.0439164	0.0123965	0.0109287	0.00542771	0.00251924	0.00257132	0.000178662	0.182066	0.154618	0.0383565
4.3	0.128468	0.134437	0.0316133	0.0427602	0.00374218	0.00883684	-0.0159057	0.00234649	0.135541	0.134672	0.0354644	0.0400841	0.0179028	0.0100056	-0.00902343	0.0012572	0.158658	0.432057	0.0294978	0.295528	0.0150177	0.152997	-0.0133964	0.0129808	-0.00927879	0.0222946	0.151874	0.144703	0.047643	0.0466124	0.002164	0.0103701	-0.01137	0.00111075	-0.017	0.00138658	0.158319	0.130326	0.0280754	0.0449067	0.0129712	0.0111836	0.00554632	0.00257865	0.00249456	0.000182891	0.185528	0.157605	0.0390784
4.4	0.131468	0.13702	0.0325401	0.0436863	0.00417217	0.00903583	-0.0158285	0.00240001	0.138201	0.137241	0.0363445	0.040953	0.018299	0.0102317	-0.00901926	0.00128601	0.16112	0.432083	0.029914	0.296678	0.0151995	0.154827	-0.0131385	0.0131964	-0.00932343	0.0227053	0.155232	0.147402	0.045501	0.0476164	0.003054	0.0106041	-0.011078	0.0011362	-0.017355	0.00141853	0.161323	0.132906	0.0288295	0.0458945	0.0134666	0.0114382	0.00569186	0.00263803	0.00246206	0.000187118	0.189067	0.160563	0.0398313
4.5	0.134465	0.139583	0.0334997	0.0446095	0.00461016	0.00923452	-0.0157395	0.00245349	0.140842	0.139787	0.0372203	0.0418191	0.0187844	0.0104575	-0.00898095	0.00131479	0.163598	0.432106	0.0303049	0.297754	0.0154064	0.156608	-0.0128675	0.0134089	-0.00943537	0.0231119	0.157877	0.150076	0.043683	0.048617	0.005232	0.0108378	-0.010714	0.00116164	-0.017733	0.00145045	0.164403	0.135467	0.0296489	0.0468798	0.0138882	0.0116926	0.00582166	0.00269738	0.00240087	0.000191345	0.192667	0.163493	0.0406292
4.6	0.137397	0.142123	0.0345022	0.0455297	0.00503982	0.00943293	-0.0156822	0.00250691	0.143464	0.142311	0.0380553	0.0426826	0.0193225	0.010683	-0.00894216	0.00134355	0.166074	0.432124	0.0306718	0.29876	0.0156536	0.158339	-0.0125787	0.0136183	-0.0096323	0.0235143	0.159798	0.152723	0.041524	0.0496142	0.007298	0.0110712	-0.010257	0.00118707	-0.019345	0.00148237	0.167406	0.13801	0.0304883	0.0478626	0.0142418	0.0119467	0.00589849	0.00275671	0.00229741	0.00019557	0.196359	0.166396	0.0414879
4.7	0.140365	0.144643	0.0354955	0.046447	0.00543293	0.00963104	-0.0156772	0.00256029	0.146111	0.144814	0.0387952	0.0435433	0.0198143	0.0109082	-0.00896022	0.00137229	0.168567	0.432139	0.0310899	0.299701	0.0159572	0.160024	-0.0123015	0.0138246	-0.0098825	0.0239127	0.162098	0.155345	0.041012	0.050608	0.008788	0.0113043	-0.008727	0.00121247	-0.019516	0.00151427	0.170355	0.140535	0.0313776	0.048843	0.014608	0.0122006	0.00593293	0.00281602	0.00218864	0.000199795	0.199975	0.169272	0.0424106
4.8	0.14332	0.147141	0.0364679	0.0473613	0.00576229	0.00982887	-0.0157015	0.00261363	0.148794	0.147294	0.0394771	0.0444012	0.0203285	0.0111331	-0.00904606	0.00140102	0.171047	0.432152	0.0315865	0.300582	0.0162263	0.161663	-0.0120626	0.014028	-0.0101724	0.024307	0.165017	0.157942	0.041943	0.0515983	0.009106	0.0115371	-0.007702	0.00123786	-0.01922	0.00154615	0.173357	0.143041	0.032191	0.049821	0.0150758	0.0124542	0.00596694	0.0028753	0.00206934	0.000204018	0.203487	0.17212	0.0433504
4.9	0.146226	0.149618	0.0373693	0.0482727	0.00595918	0.0100264	-0.0157653	0.00266691	0.151531	0.149753	0.0401664	0.0452565	0.0208368	0.0113577	-0.00918838	0.00142972	0.173504	0.432163	0.0321873	0.301406	0.0164713	0.163257	-0.011827	0.0142284	-0.0104316	0.0246972	0.170118	0.160514	0.045678	0.0525852	0.008074	0.0117695	-0.007948	0.00126323	-0.017615	0.00157802	0.176343	0.14553	0.0329883	0.0507964	0.0156712	0.0127077	0.00598114	0.00293455	0.00198713	0.00020824	0.206836	0.174942	0.0443667
5	0.149142	0.152075	0.0381966	0.0491813	0.00606117	0.0102237	-0.0158446	0.00272015	0.154256	0.152191	0.0408772	0.0461091	0.0212545	0.0115821	-0.00938579	0.00145841	0.175916	0.432172	0.0329655	0.302176	0.0167251	0.164808	-0.0115961	0.0144259	-0.0106206	0.0250835	0.173169	0.163061	0.048476	0.0535688	0.00557	0.0120017	-0.00737	0.00128859	-0.016235	0.00160988	0.179201	0.148001	0.0337767	0.0517695	0.0163536	0.0129608	0.0059677	0.00299377	0.0019888	0.000212461	0.210079	0.177738	0.0454524
5.1	0.151971	0.154511	0.038894	0.0500869	0.0061257	0.0104206	-0.0159068	0.00277334	0.156962	0.154607	0.0415716	0.046959	0.0216324	0.0118061	-0.00958093	0.00148707	0.178389	0.432179	0.0339596	0.302897	0.0170005	0.166316	-0.0113718	0.0146206	-0.0107372	0.0254659	0.177149	0.165584	0.04965	0.054549	0.004743	0.0122335	-0.008127	0.00131393	-0.015096	0.00164173	0.182053	0.150455	0.034559	0.0527401	0.0170045	0.0132137	0.00597929	0.00305297	0.00203781	0.00021668	0.213251	0.180507	0.0465653
5.2	0.154672	0.156927	0.03953	0.0509896	0.00620573	0.0106173	-0.0159416	0.00282649	0.159624	0.157002	0.0422491	0.0478062	0.0219804	0.0120299	-0.00972516	0.00151572	0.180881	0.432185	0.0350155	0.303572	0.0171628	0.167784	-0.011136	0.0148125	-0.0108603	0.0258444	0.179453	0.168082	0.051541	0.0555258	0.003161	0.012465	-0.009123	0.00133925	-0.015371	0.00167356	0.184976	0.152891	0.0352968	0.0537082	0.0175753	0.0134664	0.00603732	0.00311214	0.00204872	0.000220899	0.216488	0.18325	0.047641
5.3	0.15744	0.159322	0.0401093	0.0518895	0.0063473	0.0108137	-0.0159665	0.00287959	0.16222	0.159377	0.0428828	0.0486507	0.0222592	0.0122533	-0.00978381	0.00154434	0.183303	0.43219	0.0359478	0.304203	0.0172457	0.169212	-0.0108571	0.0150016	-0.0109775	0.026219	0.182306	0.170556	0.052707	0.0564992	0.00469	0.0126962	-0.009432	0.00136455	-0.01607	0.00170537	0.187915	0.15531	0.0360363	0.054674	0.0180337	0.0137188	0.00613197	0.00317129	0.0020349	0.000225116	0.2198	0.185968	0.0487479
5.4	0.16025	0.161697	0.0407254	0.0527864	0.00653091	0.0110098	-0.015952	0.00293264	0.164746	0.161731	0.0434908	0.0494926	0.0224434	0.0124765	-0.00976754	0.00157295	0.185686	0.432195	0.0367429	0.304793	0.017287	0.1706	-0.0105658	0.0151879	-0.011111	0.0265899	0.183426	0.173006	0.052007	0.0574693	0.00581	0.0129271	-0.009442	0.00138984	-0.017106	0.00173718	0.190869	0.157711	0.0368133	0.0556373	0.0183067	0.013971	0.00629996	0.00323041	0.00201209	0.000229332	0.223203	0.188659	0.0498687
5.5	0.162979	0.164053	0.0413352	0.0536805	0.00674766	0.0112056	-0.0159278	0.00298565	0.167216	0.164064	0.0440377	0.0503318	0.0225487	0.0126994	-0.00961035	0.00160154	0.188134	0.432198	0.0374146	0.305345	0.0173747	0.171951	-0.0103005	0.0153716	-0.0111835	0.0269569	0.185772	0.175432	0.051678	0.0584361	0.006903	0.0131576	-0.010092	0.00141511	-0.017574	0.00176897	0.193835	0.160095	0.0376372	0.0565982	0.0184526	0.014223	0.00650864	0.0032895	0.00205639	0.000233547	0.226641	0.191326	0.0509734
5.6	0.165739	0.166388	0.0419866	0.0545718	0.00688059	0.0114011	-0.0159413	0.00303861	0.169662	0.166377	0.0446058	0.0511683	0.0225573	0.012922	-0.00943203	0.0016301	0.190598	0.432201	0.0380099	0.305862	0.0175585	0.173266	-0.0100776	0.0155526	-0.0112087	0.0273202	0.187082	0.177836	0.05223	0.0593995	0.007124	0.0133879	-0.010703	0.00144037	-0.018698	0.00180074	0.196827	0.162463	0.0384985	0.0575567	0.0186057	0.0144747	0.00675254	0.00334857	0.0021592	0.000237761	0.230149	0.193968	0.0520533
5.7	0.16851	0.168704	0.0426003	0.0554602	0.0069391	0.0115964	-0.0160059	0.00309152	0.172082	0.16867	0.045189	0.0520022	0.0225824	0.0131443	-0.00924756	0.00165865	0.193079	0.432204	0.0385846	0.306345	0.0179132	0.174544	-0.0098905	0.015731	-0.0111866	0.0276799	0.188921	0.180216	0.052759	0.0603597	0.00747	0.0136178	-0.012297	0.0014656	-0.019251	0.0018325	0.199793	0.164813	0.0394021	0.0585128	0.0188088	0.0147261	0.00695225	0.00340761	0.0023227	0.000241974	0.233634	0.196585	0.053144
5.8	0.171208	0.171001	0.0431589	0.0563458	0.00695472	0.0117913	-0.016114	0.00314439	0.174476	0.170943	0.0458123	0.0528335	0.0226609	0.0133663	-0.00910359	0.00168718	0.195503	0.432206	0.0392108	0.306797	0.0183962	0.175788	-0.00979431	0.0159068	-0.0111379	0.0280358	0.190333	0.182573	0.052513	0.0613165	0.005855	0.0138474	-0.012961	0.00149082	-0.019177	0.00186425	0.202718	0.167147	0.0403112	0.0594665	0.0190772	0.0149774	0.00709267	0.00346662	0.00249639	0.000246186	0.23716	0.199177	0.0541377
5.9	0.173823	0.173278	0.0436235	0.0572285	0.00699188	0.011986	-0.0162113	0.00319721	0.17693	0.173196	0.0464143	0.0536622	0.0228041	0.013588	-0.00900468	0.00171569	0.197848	0.432207	0.0398142	0.30722	0.0189477	0.176997	-0.00978812	0.01608	-0.0110941	0.0283882	0.190895	0.184907	0.053564	0.0622701	0.003841	0.0140768	-0.013116	0.00151603	-0.018986	0.00189599	0.205632	0.169464	0.0412003	0.0604178	0.0193901	0.0152283	0.00714182	0.00352561	0.00263924	0.000250396	0.240687	0.201745	0.0549788
6	0.176388	0.175537	0.0440768	0.0581084	0.00699198	0.0121804	-0.0162744	0.00324998	0.179427	0.175429	0.0470035	0.0544882	0.0229781	0.0138095	-0.00895509	0.00174418	0.200039	0.432209	0.0403474	0.307616	0.0195615	0.178174	-0.00984213	0.0162508	-0.0110918	0.028737	0.192084	0.187219	0.055431	0.0632203	0.00322	0.0143058	-0.012856	0.00154122	-0.019535	0.00192771	0.208653	0.171765	0.0420509	0.0613667	0.0196728	0.0154791	0.00714932	0.00358457	0.00267724	0.000254606	0.244207	0.204289	0.0557647
6.1	0.178924	0.177776	0.0445183	0.0589855	0.006981	0.0123745	-0.0162934	0.00330271	0.181896	0.177643	0.0475471	0.0553117	0.0232142	0.0140306	-0.00890349	0.00177265	0.202197	0.43221	0.0407499	0.307986	0.0202167	0.179319	-0.00987816	0.0164191	-0.0111472	0.0290822	0.193842	0.189508	0.055293	0.0641674	0.004166	0.0145345	-0.011156	0.00156639	-0.018127	0.00195942	0.21166	0.174049	0.0428749	0.0623132	0.0199177	0.0157296	0.00713543	0.0036435	0.00262834	0.000258814	0.247632	0.206809	0.0565863
6.2	0.181508	0.179996	0.0450429	0.0598599	0.00691595	0.0125683	-0.0162703	0.00335539	0.184284	0.179838	0.0480913	0.0561325	0.0234213	0.0142515	-0.00889093	0.0018011	0.204308	0.432211	0.0411409	0.308332	0.0208849	0.180433	-0.00991656	0.0165849	-0.0111915	0.0294239	0.197054	0.191776	0.053739	0.0651111	0.006456	0.0147629	-0.008186	0.00159154	-0.017656	0.00199111	0.214622	0.176317	0.0436571	0.0632574	0.0201233	0.0159798	0.00716479	0.00370241	0.00254765	0.000263021	0.250919	0.209305	0.0575263
6.3	0.184089	0.182198	0.0456192	0.0607314	0.0067456	0.0127619	-0.0162097	0.00340802	0.186622	0.182014	0.0486622	0.0569508	0.0235447	0.0144721	-0.00886354	0.00182953	0.206506	0.432212	0.0415784	0.308656	0.0215033	0.181516	-0.0099341	0.0167484	-0.0112057	0.0297621	0.20088	0.194021	0.054088	0.0660516	0.007686	0.0149909	-0.006197	0.00161668	-0.018677	0.00202279	0.217519	0.178569	0.0444238	0.0641992	0.0202697	0.0162298	0.00723418	0.00376129	0.00249083	0.000267227	0.254147	0.211778	0.0586641
6.4	0.186693	0.184382	0.0462977	0.0616001	0.00650008	0.0129552	-0.0161584	0.00346061	0.188855	0.184171	0.0492941	0.0577664	0.0235564	0.0146923	-0.00877885	0.00185795	0.208663	0.432212	0.0421158	0.308959	0.0221592	0.18257	-0.0099814	0.0169095	-0.0112333	0.0300969	0.20626	0.196245	0.054742	0.0669889	0.009774	0.0152187	-0.005554	0.0016418	-0.019993	0.00205446	0.220329	0.180804	0.0451145	0.0651387	0.0203655	0.0164796	0.00735647	0.00382015	0.00247689	0.000271431	0.257344	0.214227	0.0600216
6.5	0.189253	0.186547	0.0470186	0.0624661	0.006302	0.0131481	-0.0161301	0.00351315	0.19106	0.186309	0.0499547	0.0585795	0.023479	0.0149123	-0.00870456	0.00188634	0.210843	0.432213	0.0428081	0.309243	0.022762	0.183596	-0.0100186	0.0170682	-0.0112751	0.0304283	0.211205	0.198447	0.053918	0.067923	0.01047	0.0154461	-0.005512	0.0016669	-0.02063	0.00208611	0.222989	0.183024	0.0457463	0.0660758	0.0204573	0.0167292	0.00754112	0.00387898	0.00252345	0.000275635	0.260479	0.216654	0.0614452
6.6	0.191747	0.188694	0.0477863	0.0633293	0.006174	0.0133408	-0.0160767	0.00356565	0.193316	0.188428	0.0506149	0.05939	0.0232526	0.0151321	-0.00866236	0.00191471	0.213016	0.432213	0.0436775	0.309508	0.0232561	0.184593	-0.0100765	0.0172247	-0.0112758	0.0307563	0.214629	0.200629	0.055635	0.0688539	0.010264	0.0156733	-0.005735	0.00169199	-0.022139	0.00211775	0.225659	0.185228	0.0463378	0.0670105	0.0205008	0.0169784	0.00782025	0.00393779	0.00266294	0.000279837	0.263563	0.219058	0.0628935
6.7	0.194158	0.190823	0.0485459	0.0641897	0.006127	0.0135332	-0.0160077	0.0036181	0.195717	0.190529	0.051244	0.060198	0.0229801	0.0153515	-0.00860951	0.00194307	0.215232	0.432214	0.0446456	0.309756	0.023701	0.185563	-0.0101662	0.0173789	-0.011244	0.031081	0.216551	0.202789	0.058455	0.0697815	0.008398	0.0159001	-0.006346	0.00171706	-0.022719	0.00214937	0.228404	0.187416	0.0469176	0.0679429	0.0204262	0.0172275	0.00813368	0.00399656	0.00289945	0.000284038	0.266701	0.221439	0.064326
6.8	0.19653	0.192935	0.0493473	0.0650474	0.00618903	0.0137254	-0.0159157	0.0036705	0.198213	0.192612	0.0517936	0.0610034	0.022718	0.0155706	-0.00859916	0.0019714	0.217518	0.432214	0.0456524	0.309988	0.024221	0.186507	-0.0103345	0.0175309	-0.0111924	0.0314024	0.218453	0.204928	0.060583	0.070706	0.007314	0.0161267	-0.007755	0.00174212	-0.022413	0.00218099	0.231185	0.189589	0.0475096	0.068873	0.0203339	0.0174763	0.00847428	0.00405532	0.00320442	0.000288239	0.269778	0.223798	0.0656881
6.9	0.19881	0.195028	0.0501735	0.0659024	0.00628307	0.0139172	-0.0157768	0.00372286	0.200722	0.194676	0.0522522	0.0618063	0.0225269	0.0157895	-0.00863383	0.00199972	0.219977	0.432214	0.0466573	0.310205	0.0248002	0.187425	-0.010503	0.0176807	-0.0111434	0.0317205	0.219635	0.207047	0.061717	0.0716273	0.005421	0.0163529	-0.008474	0.00176716	-0.02185	0.00221258	0.23399	0.191746	0.0481255	0.0698008	0.0202357	0.0177249	0.00883888	0.00411404	0.00352567	0.000292438	0.27275	0.226135	0.0669623
7	0.201143	0.197104	0.0510083	0.0667546	0.00639071	0.0141088	-0.0155735	0.00377517	0.203187	0.196723	0.0526453	0.0626066	0.0223651	0.0160081	-0.00863634	0.00202801	0.222579	0.432215	0.0476652	0.310408	0.025402	0.188318	-0.0107268	0.0178283	-0.0110978	0.0320353	0.219958	0.209145	0.062859	0.0725454	0.004144	0.0165788	-0.009845	0.00179218	-0.021224	0.00224417	0.236806	0.193888	0.0487385	0.0707262	0.0201443	0.0179732	0.0091721	0.00417274	0.00387798	0.000296635	0.275669	0.22845	0.0681777
7.1	0.203446	0.199163	0.0517854	0.0676041	0.0065068	0.0143001	-0.0153274	0.00382744	0.205534	0.198751	0.0530073	0.0634045	0.0223004	0.0162264	-0.00858924	0.00205629	0.225194	0.432215	0.0486625	0.310598	0.0261251	0.189187	-0.0110134	0.0179737	-0.0110488	0.032347	0.220374	0.211223	0.062422	0.0734604	0.003301	0.0168044	-0.011195	0.00181718	-0.020356	0.00227574	0.23965	0.196015	0.0493398	0.0716493	0.0200968	0.0182213	0.00939092	0.00423141	0.00425401	0.000300832	0.278601	0.230743	0.0692834
7.2	0.205668	0.201204	0.0524753	0.0684509	0.00664047	0.0144911	-0.0150216	0.00387965	0.207704	0.200763	0.0533643	0.0641998	0.0222783	0.0164444	-0.00852379	0.00208455	0.227804	0.432215	0.0496718	0.310776	0.0269165	0.190032	-0.0113576	0.0181171	-0.0109887	0.0326555	0.223122	0.213281	0.063693	0.0743723	0.003448	0.0170297	-0.012429	0.00184217	-0.018895	0.0023073	0.242459	0.198126	0.0499478	0.0725701	0.0201173	0.0184692	0.00949121	0.00429006	0.00460084	0.000305028	0.281446	0.233015	0.0702318
7.3	0.207828	0.203228	0.0530979	0.069295	0.00678743	0.0146819	-0.0146967	0.00393183	0.209771	0.202756	0.0537369	0.0649926	0.0222874	0.0166621	-0.00843244	0.00211279	0.23031	0.432215	0.0507783	0.310943	0.0277075	0.190854	-0.0117203	0.0182584	-0.0109358	0.0329609	0.226058	0.215319	0.064587	0.075281	0.004995	0.0172547	-0.01292	0.00186714	-0.018072	0.00233884	0.245228	0.200223	0.0505552	0.0734885	0.0201362	0.0187168	0.00949126	0.00434868	0.00495649	0.000309222	0.284167	0.235265	0.0710391
7.4	0.209942	0.205236	0.053678	0.0701364	0.0069327	0.0148723	-0.0143837	0.00398396	0.211877	0.204732	0.0541484	0.0657828	0.022306	0.0168795	-0.00836626	0.00214101	0.232737	0.432215	0.0519561	0.311098	0.0284105	0.191654	-0.0120636	0.0183977	-0.0108162	0.0332631	0.229076	0.217338	0.065177	0.0761866	0.006836	0.0174794	-0.012509	0.0018921	-0.016127	0.00237037	0.247962	0.202304	0.0512192	0.0744047	0.0201852	0.0189642	0.00944074	0.00440728	0.00530279	0.000313415	0.286861	0.237494	0.0717492
7.5	0.212032	0.207226	0.054237	0.0709751	0.00705888	0.0150625	-0.0141031	0.00403604	0.214055	0.206691	0.054587	0.0665706	0.0223448	0.0170967	-0.00836497	0.00216921	0.235057	0.432215	0.0532035	0.311244	0.0290786	0.192432	-0.0123401	0.0185349	-0.010601	0.0335623	0.233535	0.219337	0.065932	0.077089	0.006274	0.0177038	-0.011339	0.00191703	-0.017218	0.00240189	0.250676	0.204371	0.0519183	0.0753186	0.0202219	0.0192114	0.0093948	0.00446585	0.0055836	0.000317607	0.28954	0.239703	0.0724115
7.6	0.214175	0.2092	0.0548832	0.0718111	0.0072461	0.0152524	-0.0138578	0.00408807	0.216287	0.208633	0.0550301	0.0673559	0.0223296	0.0173136	-0.00844659	0.00219739	0.237354	0.432215	0.0545038	0.31138	0.0296139	0.193189	-0.0125778	0.0186702	-0.010371	0.0338585	0.23934	0.221317	0.066038	0.0779884	0.00605	0.0179279	-0.011668	0.00194196	-0.018373	0.00243339	0.25328	0.206422	0.0527048	0.0762302	0.0202093	0.0194583	0.00936105	0.00452439	0.00575729	0.000321798	0.292112	0.24189	0.0731152
7.7	0.216399	0.211157	0.0556843	0.0726445	0.00752681	0.0154421	-0.0135946	0.00414007	0.218545	0.210558	0.0554104	0.0681388	0.0222407	0.0175302	-0.00856463	0.00222555	0.239581	0.432215	0.0557663	0.311507	0.0300286	0.193925	-0.012801	0.0188035	-0.0102054	0.0341516	0.242658	0.223277	0.066224	0.0788847	0.007695	0.0181517	-0.012264	0.00196686	-0.020327	0.00246488	0.255896	0.20846	0.0535268	0.0771395	0.0201607	0.019705	0.00939238	0.0045829	0.00582368	0.000325988	0.294587	0.244057	0.07394
7.8	0.218616	0.213098	0.0566087	0.0734752	0.00786733	0.0156314	-0.0133006	0.00419201	0.220782	0.212467	0.0557553	0.0689191	0.022105	0.0177465	-0.00866076	0.0022537	0.241752	0.432215	0.0568915	0.311627	0.0303854	0.194642	-0.012995	0.0189349	-0.0101297	0.0344417	0.243447	0.225219	0.066057	0.0797779	0.009213	0.0183752	-0.012505	0.00199175	-0.021834	0.00249635	0.258519	0.210482	0.0543745	0.0780465	0.0201121	0.0199514	0.00948836	0.0046414	0.00574633	0.000330177	0.297014	0.246204	0.0747993
7.9	0.220825	0.215022	0.0575841	0.0743032	0.00823132	0.0158205	-0.0130124	0.00424391	0.222925	0.214358	0.0560355	0.069697	0.021949	0.0179625	-0.00871777	0.00228182	0.243853	0.432216	0.0579989	0.311738	0.0308226	0.195338	-0.0131875	0.0190643	-0.0101034	0.0347289	0.245671	0.227142	0.06569	0.0806681	0.009526	0.0185983	-0.013109	0.00201662	-0.024479	0.00252782	0.261133	0.212491	0.0551911	0.0789513	0.0200915	0.0201976	0.0095791	0.00469986	0.00559898	0.000334364	0.299357	0.24833	0.075618
8	0.222954	0.216931	0.0586052	0.0751286	0.00859706	0.0160093	-0.0127677	0.00429576	0.224948	0.216234	0.0563051	0.0704725	0.0218307	0.0181783	-0.00877603	0.00230992	0.24593	0.432216	0.0590406	0.311842	0.0313283	0.196016	-0.0133106	0.0191919	-0.0101146	0.0350132	0.24639	0.229046	0.066402	0.0815551	0.011858	0.0188212	-0.012516	0.00204148	-0.023274	0.00255926	0.263688	0.214485	0.0560163	0.0798538	0.020152	0.0204436	0.00966495	0.0047583	0.00541606	0.00033855	0.301638	0.250437	0.0763905
8.1	0.225011	0.218823	0.0596127	0.0759514	0.0089064	0.0161978	-0.0125338	0.00434757	0.226915	0.218093	0.0565701	0.0712454	0.0217743	0.0183938	-0.0088299	0.00233801	0.247951	0.432216	0.0600043	0.31194	0.0319192	0.196676	-0.01339	0.0193177	-0.0101148	0.0352946	0.246001	0.230933	0.068101	0.0824392	0.012514	0.0190438	-0.010841	0.00206632	-0.022023	0.0025907	0.266232	0.216465	0.0567959	0.080754	0.0202824	0.0206893	0.00977469	0.00481671	0.00517074	0.000342736	0.303838	0.252524	0.0771208
8.2	0.227064	0.2207	0.0605745	0.0767715	0.00912789	0.0163861	-0.0123348	0.00439933	0.228922	0.219935	0.0569449	0.072016	0.0218259	0.0186089	-0.0088536	0.00236608	0.24992	0.432216	0.0609353	0.312031	0.0325306	0.197317	-0.0134216	0.0194416	-0.0100942	0.0355731	0.246401	0.2328	0.069642	0.0833202	0.011737	0.0192661	-0.009879	0.00209114	-0.020646	0.00262212	0.26879	0.21843	0.0575152	0.081652	0.0204593	0.0209348	0.00984795	0.0048751	0.00493689	0.00034692	0.305908	0.254591	0.0777857
8.3	0.229152	0.222561	0.0614483	0.077589	0.00931881	0.0165741	-0.0121831	0.00445105	0.230909	0.221762	0.0574118	0.0727841	0.0219194	0.0188239	-0.00886539	0.00239412	0.251875	0.432216	0.061925	0.312117	0.0331725	0.197941	-0.0134524	0.0195638	-0.0100408	0.0358488	0.248874	0.23465	0.073314	0.0841981	0.010549	0.019488	-0.009248	0.00211595	-0.019537	0.00265353	0.271299	0.220382	0.0581853	0.0825477	0.0206819	0.02118	0.0098619	0.00493346	0.00476837	0.000351103	0.307792	0.256639	0.0784417
8.4	0.231313	0.224406	0.0622847	0.0784039	0.00951555	0.0167618	-0.0120197	0.00450272	0.232883	0.223573	0.0580112	0.0735498	0.0220247	0.0190385	-0.00890054	0.00242215	0.253772	0.432216	0.062866	0.312196	0.0338075	0.198548	-0.0134196	0.0196842	-0.0099855	0.0361217	0.250077	0.236482	0.075844	0.0850731	0.011006	0.0197097	-0.009198	0.00214074	-0.018222	0.00268492	0.273794	0.22232	0.0588612	0.0834412	0.0209454	0.0214251	0.00984983	0.00499179	0.0046552	0.000355284	0.30965	0.258667	0.079128
8.5	0.233473	0.226236	0.0631335	0.0792162	0.00976806	0.0169492	-0.0118313	0.00455435	0.234803	0.225368	0.0586844	0.0743131	0.0221694	0.0192528	-0.00888909	0.00245016	0.255663	0.432216	0.0637423	0.312271	0.0344015	0.199138	-0.0134258	0.0198028	-0.00990203	0.0363918	0.252693	0.238297	0.07625	0.0859451	0.011431	0.019931	-0.010754	0.00216551	-0.020038	0.0027163	0.276296	0.224244	0.0595213	0.0843324	0.0211447	0.0216698	0.00978937	0.0050501	0.00455564	0.000359465	0.311509	0.260677	0.0798157
8.6	0.235586	0.22805	0.064032	0.0800259	0.0100982	0.0171364	-0.0116723	0.00460593	0.23668	0.227147	0.0594366	0.075074	0.0224299	0.0194669	-0.00885253	0.00247815	0.257552	0.432216	0.0645805	0.312341	0.0348623	0.199713	-0.0134608	0.0199197	-0.00982436	0.0366592	0.25466	0.240094	0.077564	0.086814	0.011384	0.0201521	-0.012483	0.00219027	-0.021533	0.00274767	0.278775	0.226154	0.0601503	0.0852214	0.0212847	0.0219144	0.00967565	0.00510838	0.00446889	0.000363645	0.313391	0.262667	0.0804863
8.7	0.237632	0.229849	0.0649889	0.0808331	0.0104745	0.0173232	-0.011574	0.00465746	0.238499	0.228911	0.0601892	0.0758324	0.0227616	0.0196807	-0.00881501	0.00250612	0.259473	0.432216	0.0654518	0.312406	0.0352566	0.200272	-0.013504	0.020035	-0.00978178	0.0369238	0.257429	0.241873	0.076502	0.08768	0.011139	0.0203729	-0.01311	0.00221501	-0.022406	0.00277902	0.281181	0.228051	0.0607407	0.0861082	0.0214142	0.0221587	0.00956501	0.00516664	0.00438798	0.000367823	0.315455	0.264639	0.0810929
8.8	0.239698	0.231634	0.0660238	0.0816376	0.010847	0.0175099	-0.0115335	0.00470896	0.240398	0.23066	0.0608977	0.0765885	0.0231875	0.0198942	-0.00876889	0.00253407	0.261528	0.432216	0.0662449	0.312468	0.0355637	0.200815	-0.0134822	0.0201485	-0.00975528	0.0371858	0.260202	0.243636	0.074359	0.088543	0.00939	0.0205933	-0.01371	0.00223973	-0.023368	0.00281036	0.283577	0.229934	0.0613099	0.0869928	0.0214659	0.0224028	0.00954453	0.00522487	0.00430151	0.000372	0.317784	0.266593	0.0817032
8.9	0.241676	0.233403	0.0670953	0.0824396	0.0112407	0.0176962	-0.01152	0.0047604	0.242389	0.232393	0.0615168	0.0773422	0.0236301	0.0201075	-0.00866825	0.00256201	0.263803	0.432216	0.0670079	0.312525	0.0357198	0.201344	-0.0134726	0.0202604	-0.00973954	0.0374451	0.26147	0.245381	0.072119	0.089403	0.007325	0.0208135	-0.013171	0.00226444	-0.023234	0.00284169	0.285975	0.231804	0.0618449	0.0878751	0.0213947	0.0226466	0.00961639	0.00528308	0.00421894	0.000376176	0.320206	0.268528	0.0823651
9	0.24366	0.235157	0.0680808	0.083239	0.0115919	0.0178823	-0.0115818	0.0048118	0.244421	0.234112	0.062074	0.0780935	0.0240621	0.0203204	-0.0085922	0.00258992	0.266216	0.432216	0.0677864	0.312578	0.0357488	0.201858	-0.0134292	0.0203708	-0.00980434	0.0377017	0.262932	0.24711	0.071751	0.0902601	0.006668	0.0210334	-0.012962	0.00228913	-0.021665	0.002873	0.288376	0.23366	0.0623659	0.0887552	0.0212961	0.0228902	0.0097669	0.00534126	0.00418496	0.000380351	0.322637	0.270445	0.0831618
9.1	0.245764	0.236897	0.0689239	0.0840359	0.0118502	0.0180681	-0.0117072	0.00486315	0.246389	0.235815	0.0626056	0.0788425	0.0244338	0.0205331	-0.00852154	0.00261782	0.268719	0.432216	0.068664	0.312629	0.0357667	0.202359	-0.0133534	0.0204795	-0.00988461	0.0379557	0.265764	0.248822	0.07157	0.0911142	0.006211	0.0212529	-0.012791	0.0023138	-0.021163	0.0029043	0.290815	0.235503	0.0629174	0.0896332	0.0212266	0.0231336	0.00992848	0.00539941	0.00424797	0.000384525	0.325118	0.272344	0.0840533
9.2	0.247965	0.238622	0.0696169	0.0848302	0.0120848	0.0182536	-0.011904	0.00491446	0.248235	0.237503	0.063155	0.079589	0.0248038	0.0207455	-0.00844981	0.00264569	0.271249	0.432216	0.0695725	0.312675	0.0357317	0.202845	-0.0132409	0.0205866	-0.0099555	0.0382072	0.26829	0.250517	0.073175	0.0919654	0.005666	0.0214722	-0.012709	0.00233846	-0.022525	0.00293559	0.293222	0.237333	0.0635086	0.0905089	0.0211896	0.0233768	0.0100847	0.00545754	0.00432815	0.000388698	0.327611	0.274225	0.0849671
9.3	0.250061	0.240332	0.0702119	0.085622	0.0122775	0.0184388	-0.0120776	0.00496573	0.249993	0.239177	0.0637526	0.0803333	0.0251278	0.0209577	-0.00842005	0.00267355	0.2737	0.432216	0.0705541	0.312719	0.0356768	0.203319	-0.0131166	0.0206922	-0.0100468	0.0384561	0.270317	0.252196	0.073579	0.0928137	0.007381	0.0216912	-0.012238	0.00236311	-0.022296	0.00296686	0.295627	0.23915	0.0641584	0.0913824	0.0212361	0.0236197	0.0101919	0.00551564	0.00438937	0.000392869	0.329998	0.276088	0.0858752
9.4	0.252165	0.242029	0.0707102	0.0864112	0.0124213	0.0186238	-0.0123036	0.00501695	0.25166	0.240836	0.0643742	0.0810751	0.0254537	0.0211695	-0.00842334	0.00270139	0.27597	0.432216	0.0716212	0.31276	0.0356474	0.20378	-0.0129557	0.0207963	-0.0100948	0.0387025	0.272766	0.253859	0.075483	0.0936591	0.009098	0.0219099	-0.011798	0.00238773	-0.022781	0.00299812	0.298002	0.240954	0.0648254	0.0922538	0.021392	0.0238624	0.0102061	0.00557371	0.00441327	0.000397039	0.332225	0.277934	0.0867383
9.5	0.254267	0.243711	0.07118	0.0871979	0.0124816	0.0188085	-0.0124945	0.00506812	0.253307	0.242481	0.0650186	0.0818147	0.0257681	0.0213811	-0.00840771	0.00272921	0.278088	0.432216	0.0727399	0.312799	0.0357213	0.204228	-0.012764	0.0208988	-0.0100908	0.0389463	0.274208	0.255506	0.078524	0.0945015	0.008328	0.0221282	-0.010809	0.00241234	-0.023096	0.00302936	0.300402	0.242745	0.0654909	0.0931229	0.0216124	0.0241048	0.010121	0.00563176	0.00439511	0.000401209	0.334275	0.279763	0.0875691
9.6	0.256206	0.245379	0.0716515	0.0879822	0.0125522	0.018993	-0.0126585	0.00511925	0.254964	0.244112	0.0656768	0.0825519	0.0261267	0.0215924	-0.00829205	0.00275701	0.280077	0.432216	0.0738015	0.312835	0.0357532	0.204664	-0.0125776	0.0209999	-0.0100763	0.0391877	0.276306	0.257137	0.078983	0.0953411	0.009198	0.0223463	-0.010029	0.00243694	-0.021262	0.0030606	0.302831	0.244524	0.0660762	0.0939899	0.0218345	0.024347	0.00999043	0.00568979	0.00433924	0.000405377	0.336252	0.281575	0.0883808
9.7	0.25806	0.247033	0.0721346	0.0887639	0.012675	0.0191772	-0.0127924	0.00517034	0.256625	0.245728	0.0663162	0.0832867	0.0264499	0.0218035	-0.00814364	0.00278479	0.281988	0.432216	0.0747228	0.312868	0.0358526	0.205088	-0.0123771	0.0210995	-0.0100118	0.0394266	0.277893	0.258752	0.079347	0.0961778	0.011323	0.0225641	-0.01	0.00246151	-0.019626	0.00309181	0.305256	0.24629	0.0666296	0.0948547	0.0220073	0.024589	0.0098466	0.00574778	0.00431831	0.000409544	0.33824	0.283369	0.0892431
9.8	0.259943	0.248673	0.072645	0.0895431	0.0128357	0.0193611	-0.0129508	0.00522138	0.25823	0.24733	0.06692	0.0840193	0.0267339	0.0220142	-0.00793749	0.00281255	0.283845	0.432216	0.0755139	0.3129	0.0359707	0.2055	-0.0121595	0.0211977	-0.00991687	0.0396631	0.27872	0.260352	0.080558	0.0970116	0.011548	0.0227816	-0.010409	0.00248607	-0.020158	0.00312302	0.307679	0.248043	0.0671267	0.0957174	0.0220694	0.0248307	0.00971934	0.00580576	0.00429938	0.00041371	0.34039	0.285147	0.0901491
9.9	0.261745	0.250299	0.0731687	0.0903198	0.0130235	0.0195447	-0.0131054	0.00527237	0.259824	0.248919	0.0675148	0.0847495	0.0269306	0.0222247	-0.0077037	0.0028403	0.285676	0.432216	0.0760339	0.312929	0.0360912	0.205901	-0.0119047	0.0212944	-0.00985435	0.0398972	0.279124	0.261936	0.080483	0.0978425	0.011403	0.0229988	-0.011155	0.00251062	-0.021503	0.00315421	0.310126	0.249784	0.0676376	0.0965779	0.0220019	0.0250723	0.00963541	0.0058637	0.00425884	0.000417874	0.342678	0.286908	0.0910985
10	0.263492	0.251912	0.0737251	0.0910941	0.0132552	0.0197281	-0.0133036	0.00532332	0.26148	0.250493	0.0681688	0.0854775	0.0270306	0.0224349	-0.00749756	0.00286802	0.287481	0.432216	0.0763014	0.312956	0.0361138	0.206292	-0.0116418	0.0213898	-0.0098596	0.0401289	0.282352	0.263505	0.080363	0.0986706	0.012085	0.0232157	-0.010971	0.00253515	-0.022446	0.00318539	0.312567	0.251512	0.068147	0.0974362	0.0219165	0.0253135	0.00961803	0.00592162	0.00419419	0.000422038	0.345154	0.288652	0.0920296
10.1	0.265384	0.253511	0.0743145	0.0918659	0.0134443	0.0199112	-0.0135253	0.00537422	0.263215	0.252054	0.0689027	0.0862031	0.0270115	0.0226449	-0.00740422	0.00289573	0.28931		0.0763102		0.0361198		-0.0113729		-0.00992415		0.283577	0.265059	0.083854	0.0994959	0.011898	0.0234323	-0.010009	0.00255966	-0.024269	0.00321655	0.31488	0.253228	0.0686529	0.0982924	0.021826	0.0255546	0.00962095	0.00597952	0.00415471	0.0004262	0.347693	0.29038	0.0929657
10.2	0.267251	0.255097	0.0749301	0.0926352	0.0135009	0.020094	-0.0137604	0.00542509	0.265021	0.253601	0.069748	0.0869264	0.0269883	0.0228545	-0.00734289	0.00292341	0.291234		0.0762635		0.0360584		-0.0111258		-0.0100124		0.284852	0.266597	0.085512	0.100318	0.011112	0.0236486	-0.009451	0.00258415	-0.025097	0.00324771	0.317123	0.254932	0.0691173	0.0991464	0.0217435	0.0257954	0.00962357	0.00603739	0.00414037	0.000430361	0.35019	0.292092	0.093842
10.3	0.269051	0.25667	0.075512	0.093402	0.0135342	0.0202766	-0.0140032	0.0054759	0.266811	0.255135	0.0706825	0.0876475	0.0270272	0.0230639	-0.00730468	0.00295108	0.29324		0.0761847		0.0360014		-0.0108712		-0.0100738		0.288687	0.268121	0.085915	0.101138	0.010757	0.0238646	-0.008268	0.00260863	-0.024789	0.00327884	0.319351	0.256623	0.0695992	0.0999983	0.0217314	0.026036	0.00956735	0.00609523	0.00416765	0.000434522	0.352534	0.293788	0.0946566
10.4	0.270884	0.258229	0.0760614	0.0941665	0.013563	0.0204589	-0.014224	0.00552667	0.268538	0.256655	0.0716987	0.0883663	0.027194	0.023273	-0.00734063	0.00297873	0.295297		0.0761976		0.0359857		-0.0106398		-0.0101349		0.291745	0.269631	0.087059	0.101955	0.011847	0.0240804	-0.007506	0.0026331	-0.023847	0.00330997	0.32153	0.258303	0.0701118	0.100848	0.0217988	0.0262764	0.00947161	0.00615305	0.00417599	0.000438681	0.354708	0.295468	0.0953867
10.5	0.272709	0.259775	0.0765479	0.0949284	0.0136505	0.020641	-0.0143627	0.0055774	0.270146	0.258162	0.0726901	0.0890828	0.027474	0.0234819	-0.0074101	0.00300636	0.297318		0.076285		0.0360551		-0.0104549		-0.0102135		0.293032	0.271125	0.08638	0.102769	0.01235	0.0242958	-0.007622	0.00265754	-0.022174	0.00334108	0.3237	0.25997	0.0706772	0.101696	0.0218281	0.0265165	0.0093245	0.00621084	0.00416087	0.000442838	0.356734	0.297132	0.0961056
10.6	0.274407	0.261309	0.0769995	0.095688	0.0137983	0.0208227	-0.0144183	0.00562808	0.271653	0.259656	0.0736498	0.0897971	0.0277626	0.0236905	-0.00749888	0.00303397	0.299266		0.0765182		0.0361755		-0.0102959		-0.0103061		0.295133	0.272606	0.084955	0.10358	0.011885	0.024511	-0.008599	0.00268197	-0.021602	0.00337218	0.325901	0.261626	0.0712939	0.102541	0.0218215	0.0267564	0.00919731	0.0062686	0.00408945	0.000446995	0.358669	0.29878	0.0968114
10.7	0.276034	0.262829	0.0774261	0.0964451	0.0139862	0.0210042	-0.0143766	0.00567872	0.273085	0.261137	0.0745537	0.0905091	0.0279676	0.0238988	-0.0075956	0.00306157	0.301075		0.076812		0.0363306		-0.0101616		-0.0104294		0.297004	0.274072	0.084188	0.104388	0.011496	0.0247258	-0.009712	0.00270639	-0.02121	0.00340326	0.328158	0.26327	0.0719736	0.103385	0.0217756	0.026996	0.00906715	0.00632634	0.00399407	0.000451151	0.360552	0.300413	0.097632
10.8	0.277654	0.264337	0.0779051	0.0971998	0.0140906	0.0211855	-0.0142884	0.00572931	0.274487	0.262605	0.0754281	0.0912188	0.0280882	0.0241068	-0.00771199	0.00308914	0.302702		0.0771656		0.0364495		-0.0100816		-0.0105571		0.297547	0.275524	0.083746	0.105194	0.011751	0.0249404	-0.010127	0.00273079	-0.020992	0.00343433	0.330479	0.264902	0.0726598	0.104226	0.0216864	0.0272355	0.00901153	0.00638406	0.00393515	0.000455305	0.362495	0.302031	0.098623
10.9	0.279259	0.265832	0.0784481	0.097952	0.0140844	0.0213665	-0.0142154	0.00577986	0.275862	0.264061	0.0762695	0.0919264	0.0281212	0.0243146	-0.00783377	0.0031167	0.304246		0.077616		0.0364852		-0.0100419		-0.0106105		0.298052	0.276961	0.086543	0.105997	0.012018	0.0251546	-0.010108	0.00275517	-0.021236	0.00346539	0.33275	0.266523	0.073287	0.105065	0.0216021	0.0274747	0.00907091	0.00644175	0.00396831	0.000459458	0.364614	0.303633	0.0998228
11	0.280861	0.267315	0.0791041	0.0987019	0.0139487	0.0215472	-0.0141724	0.00583036	0.277275	0.265503	0.0771467	0.0926316	0.0280529	0.0245221	-0.00797562	0.00314423	0.3057		0.078274		0.0363834		-0.0100867		-0.0105424		0.298851	0.278386	0.090644	0.106797	0.011933	0.0253686	-0.009976	0.00277954	-0.021488	0.00349643	0.334874	0.268132	0.073842	0.105902	0.0215726	0.0277136	0.00922764	0.00649941	0.00407663	0.000463611	0.366859	0.305221	0.101156
11.1	0.282462	0.268785	0.0797966	0.0994494	0.0137463	0.0217276	-0.0141546	0.00588082	0.278747	0.266933	0.0780203	0.0933347	0.0279434	0.0247293	-0.00809959	0.00317175	0.307112		0.0791003		0.0361762		-0.0101384		-0.0104297		0.299464	0.279796	0.09211	0.107594	0.012197	0.0255823	-0.009699	0.00280389	-0.02044	0.00352746	0.336938	0.269729	0.0743641	0.106737	0.021632	0.0279524	0.00937672	0.00655705	0.00421698	0.000467762	0.369215	0.306793	0.102578
11.2	0.284085	0.270242	0.0805212	0.100195	0.013527	0.0219078	-0.0141517	0.00593124	0.280296	0.268351	0.07887	0.0940355	0.027865	0.0249363	-0.00818633	0.00319925	0.30849		0.0801154		0.0358923		-0.0101937		-0.0103053		0.298962	0.281193	0.092294	0.108389	0.011694	0.0257957	-0.00873	0.00282822	-0.019181	0.00355848	0.338909	0.271315	0.0748679	0.10757	0.0218024	0.0281909	0.00954194	0.00661466	0.00433339	0.000471912	0.371494	0.308351	0.104003
11.3	0.285686	0.271688	0.0812521	0.100937	0.0133762	0.0220878	-0.0141243	0.00598161	0.281942	0.269756	0.0796568	0.0947342	0.0278445	0.025143	-0.00823499	0.00322673	0.30996		0.0812409		0.0356478		-0.0102194		-0.0101812		0.298403	0.282576	0.093057	0.10918	0.011803	0.0260088	-0.009441	0.00285254	-0.018699	0.00358948	0.340775	0.27289	0.0754192	0.108401	0.0220632	0.0284292	0.0097042	0.00667225	0.00439632	0.00047606	0.373628	0.309894	0.105388
11.4	0.287296	0.273122	0.0820158	0.101678	0.0133135	0.0222674	-0.0140356	0.00603193	0.283656	0.271149	0.0803773	0.0954306	0.0279076	0.0253494	-0.0082296	0.00325419	0.311546		0.0823864		0.0355079		-0.010315		-0.0101437		0.301597	0.283946	0.092714	0.10997	0.01302	0.0262216	-0.010585	0.00287684	-0.017996	0.00362047	0.342711	0.274454	0.0760652	0.109229	0.0223517	0.0286673	0.00982695	0.00672981	0.00443718	0.000480208	0.375629	0.311423	0.106696
11.5	0.288907	0.274543	0.0827646	0.102416	0.0133901	0.0224468	-0.0139437	0.00608222	0.285368	0.27253	0.0810037	0.0961248	0.0280714	0.0255555	-0.00816039	0.00328163	0.313281		0.083434		0.0355164		-0.010425		-0.0102277		0.304016	0.285302	0.091016	0.110756	0.015826	0.0264342	-0.011557	0.00290112	-0.019947	0.00365145	0.344691	0.276006	0.0768532	0.110056	0.0226543	0.0289051	0.00985726	0.00678734	0.00448983	0.000484355	0.37742	0.312937	0.107886
11.6	0.290564	0.275953	0.0834979	0.103151	0.0135663	0.022626	-0.0138527	0.00613245	0.286984	0.273899	0.0815627	0.0968169	0.0283138	0.0257614	-0.00806291	0.00330906	0.315169		0.0843257		0.0357191		-0.0105929		-0.0103839		0.305103	0.286646	0.089729	0.11154	0.018961	0.0266464	-0.0117	0.00292539	-0.023075	0.00368241	0.346616	0.277548	0.0777384	0.110881	0.0229753	0.0291427	0.00988099	0.00684485	0.00457732	0.0004885	0.378975	0.314437	0.108946
11.7	0.292247	0.27735	0.0842315	0.103884	0.0137876	0.0228049	-0.0137431	0.00618265	0.288497	0.275256	0.0820842	0.0975067	0.0285535	0.025967	-0.00795266	0.00333647	0.317189		0.0850916		0.0361041		-0.0107842		-0.010567		0.309769	0.287977	0.089138	0.112321	0.020228	0.0268584	-0.01103	0.00294965	-0.024829	0.00371336	0.348592	0.279078	0.0787264	0.111703	0.0233433	0.0293801	0.00986763	0.00690233	0.00470201	0.000492644	0.38043	0.315923	0.109885
11.8	0.294033	0.278736	0.0849475	0.104615	0.0139978	0.0229835	-0.0136523	0.0062328	0.289924	0.276602	0.0825999	0.0981944	0.0287145	0.0261724	-0.00780965	0.00336385	0.31918		0.0858334		0.0364823		-0.0110212		-0.0107381		0.312872	0.289294	0.090067	0.113099	0.019973	0.02707	-0.010312	0.00297388	-0.02539	0.0037443	0.350528	0.280598	0.079751	0.112524	0.023767	0.0296172	0.00976534	0.00695979	0.00481849	0.000496787	0.381886	0.317396	0.110732
11.9	0.295754	0.280111	0.0856635	0.105344	0.0141726	0.0231618	-0.0136184	0.0062829	0.291313	0.277935	0.0831282	0.0988799	0.0287754	0.0263775	-0.00766523	0.00339122	0.321003		0.0866053		0.0368176		-0.0112005		-0.0108586		0.31486	0.290599	0.090125	0.113875	0.016876	0.0272814	-0.008786	0.0029981	-0.026233	0.00377522	0.352355	0.282107	0.0808292	0.113342	0.0242329	0.0298541	0.00957023	0.00701723	0.00488037	0.000500929	0.383326	0.318854	0.111494
12	0.297388	0.281474	0.0864184	0.10607	0.0142741	0.0233399	-0.0136035	0.00633297	0.292684	0.279257	0.0836678	0.0995632	0.0287433	0.0265823	-0.00753591	0.00341857	0.322629		0.0874747		0.0370389		-0.0113286		-0.0109086		0.31903	0.291892	0.091702	0.114648	0.014342	0.0274925	-0.006929	0.00302231	-0.025752	0.00380613	0.354069	0.283605	0.0819121	0.114158	0.0247125	0.0300908	0.0093765	0.00707463	0.00486094	0.00050507	0.384827	0.320298	0.112235
12.1	0.298962	0.282825	0.0872673	0.106794	0.0143049	0.0235178	-0.0135676	0.00638298	0.294109	0.280567	0.0842077	0.100244	0.0287228	0.0267868	-0.00739377	0.0034459	0.32402		0.0885047		0.037099		-0.0113816		-0.0109057		0.323153	0.293172	0.092724	0.115418	0.011687	0.0277033	-0.006368	0.0030465	-0.025577	0.00383703	0.355813	0.285092	0.0830058	0.114973	0.0251452	0.0303273	0.00919225	0.00713201	0.00477744	0.00050921	0.386359	0.321729	0.112954
12.2	0.300459	0.284165	0.0881597	0.107516	0.0143126	0.0236954	-0.0135079	0.00643296	0.295588	0.281866	0.0847113	0.100923	0.02874	0.0269911	-0.00726238	0.00347321	0.325305		0.0895361		0.0369511		-0.0113726		-0.0108606		0.325755	0.29444	0.09471	0.116186	0.009975	0.0279138	-0.007915	0.00307067	-0.025229	0.00386791	0.357468	0.286569	0.0840803	0.115785	0.0255276	0.0305635	0.00905596	0.00718937	0.00462166	0.000513348	0.387935	0.323147	0.113722
12.3	0.301838	0.285494	0.0890384	0.108235	0.0143598	0.0238727	-0.013407	0.00648289	0.29711	0.283154	0.0851494	0.1016	0.0287826	0.0271951	-0.00717211	0.00350051	0.326563		0.0905639		0.0367298		-0.0113238		-0.0108249		0.327988	0.295695	0.095789	0.116951	0.009923	0.0281241	-0.009385	0.00309483	-0.025725	0.00389878	0.359153	0.288035	0.0850804	0.116595	0.0258157	0.0307995	0.00895324	0.0072467	0.00442984	0.000517486	0.38944	0.324551	0.114539
12.4	0.303229	0.286812	0.0898489	0.108952	0.0144791	0.0240498	-0.0132029	0.00653277	0.29866	0.284431	0.0855681	0.102275	0.0288331	0.0273989	-0.00712066	0.00352778	0.327864		0.0915727		0.036398		-0.0112372		-0.0108198		0.328219	0.296939	0.095226	0.117713	0.011387	0.028334	-0.011101	0.00311897	-0.023931	0.00392964	0.360912	0.28949	0.0860113	0.117403	0.0260889	0.0310353	0.00887597	0.007304	0.0042549	0.000521622	0.390814	0.325942	0.115463
12.5	0.304631	0.288119	0.0905107	0.109667	0.0146062	0.0242266	-0.0129003	0.00658262	0.30022	0.285696	0.0859742	0.102948	0.0289233	0.0276024	-0.00707104	0.00355504	0.329202		0.0925666		0.0361305		-0.0111188		-0.0108521		0.327177	0.29817	0.095132	0.118473	0.011306	0.0285437	-0.013113	0.00314309	-0.022996	0.00396048	0.36276	0.290936	0.086852	0.118209	0.0263997	0.0312708	0.00883709	0.00736128	0.00411779	0.000525757	0.392074	0.32732	0.116403
12.6	0.306004	0.289414	0.0910296	0.110379	0.0147527	0.0244031	-0.0125752	0.00663241	0.301759	0.28695	0.0864257	0.103618	0.0290165	0.0278056	-0.00701699	0.00358228	0.330582		0.093495		0.0360205		-0.0109946		-0.0108858		0.327451	0.299389	0.097817	0.119231	0.011763	0.028753	-0.014591	0.0031672	-0.020048	0.00399131	0.364587	0.292371	0.0876782	0.119013	0.0267818	0.0315062	0.0088275	0.00741854	0.00402221	0.000529891	0.39332	0.328685	0.117289
12.7	0.307389	0.290699	0.0914971	0.11109	0.0149273	0.0245794	-0.0122993	0.00668217	0.303269	0.288194	0.0868949	0.104287	0.0290956	0.0280085	-0.00698195	0.0036095	0.331942		0.09444		0.0361583		-0.0109005		-0.0108639		0.326964	0.300597	0.098205	0.119985	0.013189	0.0289621	-0.014231	0.0031913	-0.01963	0.00402213	0.36645	0.293796	0.0884869	0.119816	0.0271844	0.0317413	0.00884942	0.00747577	0.00397061	0.000534024	0.394486	0.330038	0.118106
12.8	0.308822	0.291974	0.092039	0.111798	0.0151386	0.0247554	-0.0120566	0.00673188	0.30475	0.289426	0.0874605	0.104953	0.0291629	0.0282112	-0.00697058	0.0036367	0.333299		0.0953905		0.0364892		-0.0108645		-0.0107963		0.327185	0.301793	0.099236	0.120737	0.014703	0.029171	-0.012811	0.00321537	-0.02007	0.00405293	0.368259	0.29521	0.0893036	0.120616	0.0275832	0.0319761	0.00890305	0.00753297	0.00397156	0.000538156	0.395631	0.331377	0.11886
12.9	0.310255	0.293237	0.0926783	0.112503	0.015364	0.0249312	-0.0118491	0.00678155	0.306238	0.290648	0.0880379	0.105617	0.0292845	0.0284137	-0.00691574	0.00366388	0.334652		0.0964042		0.0369859		-0.0109771		-0.0106771		0.327921	0.302978	0.102674	0.121487	0.015011	0.0293795	-0.012046	0.00323943	-0.023101	0.00408372	0.370075	0.296615	0.0900273	0.121414	0.0279604	0.0322108	0.00898165	0.00759015	0.00398763	0.000542287	0.396715	0.332704	0.119501
13	0.311708	0.29449	0.0934668	0.113207	0.0156327	0.0251067	-0.0116874	0.00683117	0.307781	0.291859	0.0886607	0.106279	0.0294501	0.0286158	-0.00682446	0.00369105	0.336112		0.0974269		0.0375236		-0.011184		-0.0105499		0.326947	0.304151	0.104259	0.122234	0.01474	0.0295877	-0.011924	0.00326348	-0.024636	0.0041145	0.371984	0.29801	0.0907	0.12221	0.0282867	0.0324452	0.00904449	0.0076473	0.00402967	0.000546416	0.397779	0.334019	0.120108
13.1	0.313165	0.295732	0.0943409	0.113908	0.0159644	0.025282	-0.0115325	0.00688075	0.309433	0.29306	0.0892349	0.106939	0.0296245	0.0288177	-0.00674061	0.00371819	0.337685		0.0985047		0.0380464		-0.0114102		-0.0104417		0.328105	0.305313	0.105832	0.122978	0.014796	0.0297957	-0.012477	0.00328751	-0.027537	0.00414526	0.373875	0.299394	0.0913135	0.123004	0.0285925	0.0326794	0.00910855	0.00770442	0.00405614	0.000550545	0.398847	0.335321	0.120809
13.2	0.314595	0.296964	0.0952391	0.114607	0.0163722	0.025457	-0.01134	0.00693029	0.311239	0.29425	0.0898577	0.107597	0.029866	0.0290194	-0.00667338	0.00374532	0.339339		0.0995538		0.0384382		-0.0115728		-0.0103688		0.329187	0.306463	0.108039	0.12372	0.015771	0.0300034	-0.014118	0.00331152	-0.028769	0.00417602	0.375714	0.300769	0.0918765	0.123796	0.0288748	0.0329134	0.0091746	0.00776152	0.00403224	0.000554672	0.400105	0.336611	0.121579
13.3	0.316003	0.298186	0.0960531	0.115303	0.01686	0.0256318	-0.0111497	0.00697978	0.313119	0.29543	0.0904622	0.108253	0.030206	0.0292208	-0.00661857	0.00377243	0.341026		0.100594		0.0386947		-0.011677		-0.0103071		0.330202	0.307603	0.108967	0.124459	0.015112	0.0302108	-0.015165	0.00333552	-0.027674	0.00420675	0.377512	0.302134	0.0923774	0.124586	0.0291753	0.0331471	0.00927513	0.0078186	0.00392004	0.000558798	0.401506	0.337889	0.122366
13.4	0.317349	0.299397	0.0967646	0.115998	0.0173847	0.0258063	-0.0109877	0.00702923	0.315029	0.2966	0.0911135	0.108907	0.0305068	0.0294219	-0.00662898	0.00379952	0.342659		0.101583		0.0389179		-0.0116466		-0.0103383		0.333811	0.308731	0.107399	0.125195	0.015713	0.0304179	-0.016146	0.0033595	-0.026487	0.00423748	0.379251	0.303489	0.0928587	0.125374	0.0294837	0.0333807	0.00939223	0.00787565	0.00377098	0.000562923	0.40311	0.339155	0.123184
13.5	0.318643	0.300598	0.0973804	0.11669	0.0179318	0.0259805	-0.0108622	0.00707864	0.316873	0.297759	0.091739	0.109558	0.0307295	0.0296227	-0.00668345	0.00382659	0.34421		0.102575		0.039154		-0.011501		-0.0103955		0.337898	0.309849	0.10739	0.12593	0.01728	0.0306247	-0.016173	0.00338347	-0.02491	0.00426819	0.380897	0.304835	0.0933727	0.126161	0.0298276	0.033614	0.00953021	0.00793268	0.00363093	0.000567047	0.404847	0.340409	0.124039
13.6	0.319906	0.30179	0.097928	0.11738	0.0185097	0.0261545	-0.0107854	0.007128	0.318613	0.298909	0.0923817	0.110208	0.030909	0.0298233	-0.00676278	0.00385365	0.34566		0.103545		0.0394074		-0.011313		-0.0104385		0.340502	0.310956	0.10826	0.126661	0.018087	0.0308313	-0.016447	0.00340741	-0.022637	0.00429888	0.382531	0.306171	0.0939104	0.126945	0.0301088	0.033847	0.00971183	0.00798967	0.0035291	0.00057117	0.406647	0.341651	0.124924
13.7	0.321181	0.302971	0.0984299	0.118068	0.0190767	0.0263282	-0.0107569	0.00717732	0.320171	0.300048	0.0929615	0.110856	0.0310188	0.0300237	-0.0068363	0.00388068	0.346934		0.104585		0.0397998		-0.0111606		-0.0104549		0.343245	0.312052	0.109312	0.12739	0.017572	0.0310376	-0.015364	0.00343135	-0.021101	0.00432957	0.384199	0.307497	0.0944822	0.127727	0.0303815	0.0340799	0.00988548	0.00804665	0.00352398	0.000575291	0.408398	0.342882	0.125818
13.8	0.32246	0.304142	0.0989131	0.118754	0.0195208	0.0265017	-0.0107148	0.00722659	0.321612	0.301178	0.0934722	0.111501	0.0310717	0.0302237	-0.00691875	0.0039077	0.348079		0.105628		0.0403574		-0.0109877		-0.0104634		0.34638	0.313138	0.110298	0.128117	0.019952	0.0312436	-0.015325	0.00345527	-0.020465	0.00436024	0.385864	0.308814	0.0951399	0.128507	0.0306848	0.0343125	0.010032	0.0081036	0.00362431	0.000579412	0.410108	0.344101	0.126729
13.9	0.323709	0.305304	0.0994612	0.119437	0.0198731	0.0266749	-0.0106043	0.00727583	0.322985	0.302297	0.0939021	0.112145	0.0311717	0.0304236	-0.0069624	0.0039347	0.349187		0.106659		0.0409418		-0.0108041		-0.010394		0.347859	0.314213	0.112465	0.128841	0.019829	0.0314493	-0.014021	0.00347917	-0.020883	0.0043909	0.387451	0.310122	0.095924	0.129286	0.0309843	0.0345449	0.0101713	0.00816052	0.00375715	0.000583531	0.411757	0.345308	0.12758
14	0.324909	0.306455	0.100071	0.120118	0.0202121	0.0268479	-0.0103719	0.00732502	0.324359	0.303407	0.0942679	0.112786	0.0313229	0.0306231	-0.00699723	0.00396168	0.35018		0.107641		0.041488		-0.0106303		-0.0102937		0.349074	0.315278	0.113746	0.129563	0.018228	0.0316547	-0.012978	0.00350305	-0.021645	0.00442154	0.388988	0.31142	0.096753	0.130062	0.0312406	0.0347771	0.0103097	0.00821742	0.0038458	0.00058765	0.413281	0.346505	0.128342
14.1	0.326067	0.307597	0.100767	0.120798	0.0205346	0.0270207	-0.0100216	0.00737416	0.32578	0.304507	0.0945633	0.113426	0.0314665	0.0308224	-0.00698856	0.00398864	0.35105		0.108518		0.0419987		-0.0104752		-0.0101852		0.349242	0.316332	0.113544	0.130282	0.017234	0.0318599	-0.011854	0.00352692	-0.023889	0.00445217	0.390573	0.31271	0.0975497	0.130836	0.0315338	0.0350091	0.01039	0.00827429	0.00391004	0.000591767	0.414658	0.34769	0.129001
14.2	0.327268	0.30873	0.101481	0.121474	0.0208481	0.0271931	-0.00964157	0.00742326	0.327259	0.305598	0.0948423	0.114063	0.0316458	0.0310215	-0.00693724	0.00401558	0.351814		0.109248		0.042415		-0.0103623		-0.0100945		0.349052	0.317377	0.112938	0.130998	0.018247	0.0320648	-0.011594	0.00355078	-0.025598	0.00448279	0.392225	0.313989	0.0982589	0.131609	0.0317764	0.0352408	0.0104285	0.00833114	0.00394589	0.000595883	0.416018	0.348863	0.129619
14.3	0.328406	0.309853	0.102198	0.122149	0.0212202	0.0273654	-0.0092659	0.00747232	0.328823	0.306679	0.0951437	0.114698	0.0318611	0.0312202	-0.00682594	0.00404251	0.35253		0.109742		0.0427324		-0.010279		-0.0100611		0.349912	0.318411	0.111812	0.131713	0.017463	0.0322694	-0.012072	0.00357462	-0.027156	0.00451339	0.393958	0.31526	0.0988481	0.132379	0.0319619	0.0354723	0.0104359	0.00838796	0.00399669	0.000599998	0.417433	0.350026	0.130274
14.4	0.3295	0.310967	0.10283	0.122822	0.0217001	0.0275373	-0.00893766	0.00752134	0.330402	0.307751	0.0954896	0.115332	0.0320569	0.0314188	-0.00670862	0.00406942	0.353237		0.110062		0.0429582		-0.0102299		-0.0100646		0.35018	0.319435	0.112166	0.132424	0.017166	0.0324737	-0.013621	0.00359844	-0.026168	0.00454399	0.39571	0.316522	0.0993004	0.133148	0.0320744	0.0357036	0.0104555	0.00844476	0.00407504	0.000604112	0.418997	0.351178	0.13098
14.5	0.33064	0.312071	0.103412	0.123492	0.0222247	0.027709	-0.00865688	0.00757031	0.331937	0.308813	0.095916	0.115963	0.0321814	0.031617	-0.00665192	0.0040963	0.354054		0.110225		0.0431836		-0.0101606		-0.0100836		0.35094	0.32045	0.114333	0.133134	0.017571	0.0326777	-0.016108	0.00362225	-0.026015	0.00457456	0.397523	0.317775	0.099664	0.133915	0.0321391	0.0359347	0.0104952	0.00850153	0.00416768	0.000608224	0.420773	0.352319	0.131743
14.6	0.331839	0.313166	0.103916	0.124161	0.0227084	0.0278805	-0.00838082	0.00761924	0.333384	0.309866	0.096462	0.116593	0.0322538	0.031815	-0.00665718	0.00412317	0.35499		0.110362		0.0433735		-0.0100631		-0.0100981		0.35211	0.321454	0.114768	0.13384	0.016551	0.0328815	-0.017038	0.00364604	-0.026345	0.00460513	0.399296	0.319019	0.100047	0.13468	0.0321494	0.0361655	0.0105278	0.00855827	0.00419622	0.000612336	0.422666	0.35345	0.132513
14.7	0.332997	0.314252	0.104387	0.124827	0.0231707	0.0280517	-0.00809014	0.00766813	0.334753	0.31091	0.097106	0.11722	0.0322532	0.0320128	-0.00674724	0.00415003	0.356079		0.110434		0.0434797		-0.00988092		-0.0101063		0.353413	0.322449	0.116344	0.134545	0.016196	0.033085	-0.01785	0.00366981	-0.027088	0.00463568	0.400957	0.320254	0.100514	0.135442	0.032227	0.0363962	0.0105216	0.008615	0.00414651	0.000616446	0.424448	0.35457	0.133232
14.8	0.33417	0.315328	0.104829	0.125491	0.0236401	0.0282227	-0.00779856	0.00771698	0.336008	0.311945	0.0978149	0.117846	0.0322132	0.0322103	-0.00691688	0.00417686	0.357246		0.110609		0.0435134		-0.0096924		-0.0100725		0.353994	0.323435	0.119466	0.135247	0.01507	0.0332882	-0.017271	0.00369357	-0.027271	0.00466622	0.402505	0.32148	0.101049	0.136203	0.0323658	0.0366266	0.0105001	0.00867169	0.00407985	0.000620555	0.426074	0.355679	0.133827
14.9	0.335396	0.316396	0.105294	0.126153	0.0240941	0.0283934	-0.00751287	0.00776578	0.337113	0.312971	0.0985794	0.118469	0.0321468	0.0324075	-0.00712219	0.00420368	0.358389		0.11077		0.0435896		-0.00947536		-0.00996361		0.355672	0.32441	0.121281	0.135947	0.015098	0.0334912	-0.01584	0.00371732	-0.028342	0.00469675	0.404057	0.322697	0.101637	0.136962	0.0325009	0.0368567	0.0104185	0.00872836	0.0040548	0.000624664	0.427459	0.356778	0.134356
15	0.33657	0.317455	0.105768	0.126813	0.0245097	0.0285639	-0.00730043	0.00781454	0.338084	0.313988	0.0993804	0.119091	0.0321653	0.0326045	-0.00725196	0.00423047	0.359496		0.110976		0.0436974		-0.00922632		-0.0097705		0.35723	0.325377	0.121083	0.136644	0.01511	0.0336938	-0.014719	0.00374105	-0.02849	0.00472726	0.405716	0.323906	0.102309	0.13772	0.0326042	0.0370867	0.0102778	0.00878501	0.00409693	0.000628771	0.428608	0.357867	0.134825
15.1	0.33772	0.318505	0.106268	0.12747	0.0249345	0.0287341	-0.00716406	0.00786325	0.338941	0.314996	0.100188	0.11971	0.0322393	0.0328012	-0.00736662	0.00425725	0.360502		0.111199		0.0438631		-0.00899938		-0.00954562		0.358184	0.326334	0.120294	0.137339	0.01613	0.0338962	-0.015189	0.00376476	-0.027032	0.00475776	0.4075	0.325106	0.103056	0.138475	0.0327047	0.0373165	0.0101274	0.00884163	0.00420558	0.000632876	0.429573	0.358945	0.135323
15.2	0.338806	0.319546	0.106804	0.128126	0.025353	0.0289041	-0.00704276	0.00791193	0.339733	0.315995	0.100977	0.120328	0.0323151	0.0329977	-0.00748101	0.00428401	0.361379		0.111532		0.0441092		-0.00886213		-0.00933976		0.359435	0.327282	0.119973	0.138031	0.014761	0.0340983	-0.015321	0.00378845	-0.026056	0.00478824	0.409373	0.326298	0.103822	0.139228	0.0327226	0.037546	0.0100302	0.00889822	0.00438592	0.000636981	0.430455	0.360013	0.13583
15.3	0.339781	0.320578	0.107396	0.12878	0.0257021	0.0290738	-0.00691161	0.00796056	0.340446	0.316986	0.101775	0.120943	0.03233	0.0331939	-0.00759464	0.00431075	0.362107		0.111883		0.0443332		-0.0087557		-0.00917978		0.360811	0.328221	0.120271	0.138721	0.014488	0.0343002	-0.015017	0.00381214	-0.026413	0.00481872	0.411271	0.327481	0.104567	0.13998	0.0326306	0.0377753	0.00996808	0.00895479	0.0045565	0.000641085	0.431409	0.361071	0.136437
15.4	0.340712	0.321602	0.108031	0.129431	0.0259922	0.0292433	-0.00682314	0.00800914	0.341173	0.317968	0.102519	0.121557	0.0323275	0.0333898	-0.00771144	0.00433748	0.36279		0.112366		0.0444439		-0.00869826		-0.0091295		0.361109	0.32915	0.11934	0.139409	0.013614	0.0345018	-0.015147	0.0038358	-0.027209	0.00484918	0.413055	0.328655	0.105302	0.140729	0.0325104	0.0380044	0.00991838	0.00901133	0.00469723	0.000645187	0.432463	0.36212	0.137156
15.5	0.341654	0.322617	0.108677	0.13008	0.026267	0.0294126	-0.00674919	0.00805769	0.341923	0.318942	0.103201	0.122169	0.0323543	0.0335855	-0.00786241	0.00436419	0.363335		0.11287		0.0444872		-0.00871573		-0.00918288		0.360933	0.330071	0.118831	0.140094	0.014362	0.0347031	-0.01516	0.00385945	-0.027988	0.00487962	0.414642	0.329822	0.105959	0.141477	0.0324149	0.0382332	0.00988835	0.00906785	0.00479009	0.000649289	0.433587	0.363158	0.138025
15.6	0.342607	0.323624	0.109309	0.130728	0.0265084	0.0295815	-0.00673398	0.00810619	0.342729	0.319907	0.103799	0.122779	0.0323946	0.033781	-0.00803109	0.00439087	0.363883		0.113311		0.0444975		-0.00874417		-0.00930197		0.36102	0.330983	0.120828	0.140777	0.016521	0.0349041	-0.013893	0.00388308	-0.028836	0.00491006	0.416105	0.33098	0.106501	0.142223	0.0323995	0.0384619	0.00991567	0.00912435	0.00487656	0.000653389	0.434806	0.364187	0.138929
15.7	0.343638	0.324622	0.1099	0.131373	0.0267334	0.0297503	-0.0067756	0.00815465	0.343521	0.320863	0.104381	0.123387	0.0324538	0.0339762	-0.00820028	0.00441754	0.364505		0.113663		0.044533		-0.00874476		-0.00943408		0.363023	0.331886	0.123055	0.141458	0.018854	0.0351048	-0.014025	0.0039067	-0.02831	0.00494048	0.417384	0.332129	0.10698	0.142967	0.0325185	0.0386903	0.0100035	0.00918082	0.00490678	0.000657488	0.436089	0.365206	0.139894
15.8	0.344769	0.325612	0.110435	0.132016	0.027004	0.0299188	-0.00689592	0.00820307	0.344367	0.321811	0.1049	0.123993	0.0325488	0.0341711	-0.0083154	0.00444419	0.365247		0.114043		0.0447389		-0.00869175		-0.00957736		0.364556	0.33278	0.122561	0.142136	0.019755	0.0353053	-0.015405	0.00393031	-0.027187	0.00497088	0.418567	0.333271	0.107523	0.143709	0.0327554	0.0389185	0.0100633	0.00923726	0.00488305	0.000661586	0.437292	0.366215	0.1408
15.9	0.345974	0.326593	0.110904	0.132657	0.0273244	0.030087	-0.00702088	0.00825144	0.345202	0.322752	0.105369	0.124597	0.032681	0.0343658	-0.00835768	0.00447083	0.366108		0.114376		0.0451663		-0.00854052		-0.00972673		0.366329	0.333666	0.123485	0.142812	0.021275	0.0355055	-0.016532	0.00395389	-0.026336	0.00500128	0.419872	0.334404	0.108141	0.144449	0.0330685	0.0391465	0.0101417	0.00929368	0.00481527	0.000665683	0.438332	0.367215	0.141664
16	0.347193	0.327567	0.111319	0.133296	0.0276627	0.030255	-0.00714409	0.00829977	0.346005	0.323683	0.105799	0.125199	0.0328226	0.0345602	-0.0083154	0.00449744	0.36717		0.114672		0.0457459		-0.00840347		-0.00986532		0.368788	0.334543	0.125434	0.143485	0.021917	0.0357055	-0.015719	0.00397746	-0.026845	0.00503166	0.421323	0.33553	0.108864	0.145188	0.0334233	0.0393742	0.0102747	0.00935007	0.00478088	0.000669779	0.439224	0.368206	0.142436
16.1	0.348396	0.328532	0.111767	0.133933	0.0280005	0.0304228	-0.00727968	0.00834806	0.346744	0.324607	0.106228	0.125799	0.0330825	0.0347544	-0.00821772	0.00452404	0.368414		0.114936		0.0465058		-0.00830684		-0.00999784		0.36995	0.335412	0.126354	0.144157	0.020817	0.0359051	-0.016467	0.00400102	-0.027235	0.00506203	0.422754	0.336647	0.109681	0.145924	0.0337717	0.0396018	0.0104495	0.00940644	0.00478351	0.000673874	0.440002	0.369187	0.143178
16.2	0.349596	0.329489	0.112241	0.134568	0.0283499	0.0305903	-0.00745855	0.00839631	0.347443	0.325523	0.106613	0.126397	0.0333856	0.0349483	-0.00807471	0.00455062	0.369799		0.115236		0.0473791		-0.00822753		-0.0101565		0.36861	0.336272	0.127713	0.144826	0.019358	0.0361045	-0.015974	0.00402456	-0.027789	0.00509238	0.424151	0.337756	0.110559	0.146659	0.0340603	0.0398291	0.0106136	0.00946278	0.00483716	0.000677967	0.440733	0.370159	0.143847
16.3	0.350773	0.330438	0.112756	0.135201	0.0286931	0.0307576	-0.00767439	0.00844451	0.348104	0.32643	0.107011	0.126994	0.033687	0.035142	-0.00792627	0.00457718	0.371188		0.115542		0.048232		-0.00814062		-0.0103084		0.368572	0.337124	0.128662	0.145492	0.019504	0.0363036	-0.01456	0.00404808	-0.02828	0.00512272	0.425465	0.338858	0.111389	0.147392	0.0343095	0.0400562	0.0108333	0.0095191	0.00491818	0.00068206	0.44135	0.371122	0.144504
16.4	0.351947	0.331379	0.1133	0.135832	0.0290062	0.0309246	-0.00789549	0.00849268	0.348736	0.32733	0.10745	0.127589	0.0339853	0.0353354	-0.00780139	0.00460372	0.372536		0.115905		0.0489739		-0.00809651		-0.0104251		0.369024	0.337968	0.128319	0.146157	0.019147	0.0365025	-0.013262	0.00407159	-0.027568	0.00515305	0.426655	0.339951	0.112137	0.148123	0.0345894	0.0402831	0.0111301	0.00957539	0.00496562	0.000686151	0.44196	0.372076	0.145166
16.5	0.35318	0.332312	0.113954	0.136461	0.0292705	0.0310914	-0.0081155	0.0085408	0.349392	0.328222	0.107937	0.128181	0.0342879	0.0355286	-0.00768801	0.00463025	0.373757		0.116371		0.0495922		-0.00798416		-0.0104364		0.368715	0.338804	0.128027	0.146819	0.019255	0.0367011	-0.012954	0.00409509	-0.026841	0.00518337	0.42773	0.341037	0.11281	0.148852	0.0349215	0.0405097	0.0114123	0.00963166	0.00492899	0.000690241	0.442571	0.373021	0.145877
16.6	0.354404	0.333238	0.114672	0.137088	0.0295245	0.0312579	-0.0083413	0.00858887	0.350039	0.329107	0.108433	0.128772	0.0345394	0.0357215	-0.00753258	0.00465676	0.374795		0.117013		0.0500647		-0.00776181		-0.0104249		0.369205	0.339631	0.127264	0.147479	0.020673	0.0368994	-0.011539	0.00411856	-0.024922	0.00521367	0.428759	0.342115	0.113413	0.149579	0.0351986	0.0407362	0.011621	0.00968791	0.00478092	0.000694331	0.443261	0.373957	0.14666
16.7	0.355547	0.334155	0.115498	0.137713	0.0296929	0.0314242	-0.00855106	0.00863691	0.35071	0.329983	0.108956	0.129361	0.0348239	0.0359142	-0.00734673	0.00468325	0.375702		0.117765		0.0504679		-0.00749216		-0.0104026		0.370487	0.340451	0.126314	0.148136	0.022421	0.0370974	-0.009915	0.00414203	-0.024146	0.00524396	0.429883	0.343186	0.113941	0.150305	0.0354376	0.0409624	0.0117943	0.00974412	0.00457678	0.000698419	0.443969	0.374885	0.147533
16.8	0.356641	0.335065	0.116349	0.138336	0.0297549	0.0315903	-0.00869948	0.0086849	0.351365	0.330852	0.109469	0.129948	0.0351694	0.0361066	-0.0071231	0.00470972	0.376606		0.118615		0.0508151		-0.0072478		-0.0103822		0.370534	0.341263	0.128021	0.148792	0.022767	0.0372952	-0.010326	0.00416547	-0.024267	0.00527424	0.43108	0.344248	0.114416	0.151028	0.0356941	0.0411885	0.0119273	0.00980032	0.00436592	0.000702505	0.444742	0.375803	0.148499
16.9	0.357706	0.335967	0.117201	0.138957	0.0297357	0.0317561	-0.0088097	0.00873285	0.352041	0.331713	0.109985	0.130534	0.0355384	0.0362988	-0.00686777	0.00473617	0.377611		0.119524		0.0511803		-0.00699822		-0.0103712		0.371113	0.342067	0.129544	0.149445	0.022608	0.0374927	-0.010565	0.0041889	-0.024964	0.0053045	0.432347	0.345303	0.114869	0.15175	0.035909	0.0414143	0.0120136	0.00985648	0.00417961	0.000706591	0.445503	0.376713	0.149538
17	0.358684	0.336862	0.117935	0.139576	0.0297087	0.0319217	-0.00884433	0.00878076	0.352727	0.332567	0.110479	0.131117	0.0358487	0.0364907	-0.00661628	0.0047626	0.378742		0.120469		0.0515863		-0.00673401		-0.0104605		0.373023	0.342863	0.129912	0.150096	0.022376	0.03769	-0.011726	0.00421232	-0.023997	0.00533475	0.433559	0.346351	0.115309	0.15247	0.0360651	0.0416398	0.0121182	0.00991263	0.00403172	0.000710676	0.44632	0.377615	0.150618
17.1	0.359632	0.337749	0.11859	0.140193	0.0297049	0.032087	-0.00880505	0.00882863	0.353466	0.333414	0.111005	0.131699	0.0360906	0.0366824	-0.00642295	0.00478902	0.379925		0.121453		0.052011		-0.00651841		-0.0105811		0.374386	0.343651	0.129663	0.150744	0.021807	0.0378869	-0.011793	0.00423572	-0.024999	0.00536499	0.434763	0.347391	0.115759	0.153189	0.0362419	0.0418652	0.0122179	0.00996875	0.00393675	0.000714759	0.447124	0.378508	0.151704
17.2	0.360646	0.338629	0.119171	0.140807	0.029746	0.0322521	-0.00867203	0.00887645	0.354247	0.334253	0.111558	0.132278	0.0362916	0.0368738	-0.00624146	0.00481542	0.380978		0.122422		0.0524151		-0.00634048		-0.0107257		0.377469	0.344432	0.130589	0.151391	0.020942	0.0380836	-0.011976	0.0042591	-0.025291	0.00539521	0.435882	0.348424	0.11625	0.153905	0.036476	0.0420904	0.0123117	0.0100248	0.00390115	0.000718842	0.44785	0.379392	0.15275
17.3	0.361677	0.339502	0.119783	0.141421	0.0298751	0.0324169	-0.00853141	0.00892424	0.355116	0.335084	0.11214	0.132856	0.0364981	0.037065	-0.00608114	0.0048418	0.381862		0.123296		0.052956		-0.00626526		-0.0108879		0.380117	0.345206	0.130932	0.152035	0.021935	0.0382801	-0.011525	0.00428247	-0.025313	0.00542542	0.436989	0.34945	0.116814	0.15462	0.0367229	0.0423153	0.012413	0.0100809	0.00388937	0.000722923	0.448535	0.380269	0.1537
17.4	0.362701	0.340367	0.120459	0.142032	0.0300744	0.0325815	-0.00844027	0.00897198	0.356113	0.335909	0.112741	0.133432	0.0367452	0.0372559	-0.00595049	0.00486816	0.382501		0.124003		0.0536034		-0.0062711		-0.0110679		0.381628	0.345972	0.132656	0.152677	0.023665	0.0384762	-0.012126	0.00430583	-0.026312	0.00545562	0.438071	0.350468	0.117413	0.155333	0.0370027	0.04254	0.0124875	0.0101369	0.00394359	0.000727003	0.449244	0.381137	0.154592
17.5	0.363744	0.341225	0.121178	0.142641	0.0302739	0.0327459	-0.00843622	0.00901968	0.35723	0.336726	0.113389	0.134007	0.0370821	0.0374466	-0.00589065	0.00489451	0.382961		0.124622		0.0542298		-0.00635871		-0.0112471		0.381841	0.34673	0.131801	0.153316	0.025309	0.0386722	-0.011392	0.00432917	-0.028745	0.0054858	0.439136	0.351479	0.117975	0.156044	0.0372707	0.0427645	0.0125148	0.010193	0.00401592	0.000731082	0.449924	0.381997	0.155493
17.6	0.364825	0.342075	0.121821	0.143248	0.0304554	0.03291	-0.00843896	0.00906733	0.358414	0.337536	0.114088	0.134579	0.0374916	0.037637	-0.0058666	0.00492084	0.383413		0.125184		0.0548106		-0.00654104		-0.0114172		0.382917	0.347481	0.133546	0.153954	0.027255	0.0388678	-0.011057	0.00435249	-0.029378	0.00551598	0.440177	0.352482	0.118437	0.156753	0.0375004	0.0429888	0.0125488	0.010249	0.00410244	0.00073516	0.450571	0.382849	0.156377
17.7	0.365848	0.342919	0.122314	0.143853	0.03063	0.0330739	-0.00848032	0.00911495	0.359627	0.33834	0.1148	0.13515	0.0379384	0.0378272	-0.0058747	0.00494715	0.384027		0.125774		0.0552733		-0.00677234		-0.0115973		0.380965	0.348225	0.134108	0.154589	0.029496	0.0390632	-0.011147	0.00437579	-0.029129	0.00554613	0.441282	0.353479	0.118806	0.157461	0.0376697	0.0432129	0.0126244	0.0103049	0.00415818	0.000739237	0.45128	0.383693	0.157285
17.8	0.366888	0.343755	0.122648	0.144456	0.0307669	0.0332376	-0.00850517	0.00916252	0.36086	0.339136	0.11554	0.135719	0.0383487	0.0380171	-0.00590687	0.00497344	0.384828		0.126446		0.0554753		-0.00692207		-0.0118088		0.378767	0.348962	0.132868	0.155223	0.029145	0.0392583	-0.010821	0.00439909	-0.027697	0.00557628	0.442386	0.354468	0.119147	0.158167	0.0377816	0.0434367	0.0127122	0.0103609	0.00419233	0.000743313	0.452149	0.384528	0.158272
17.9	0.36792	0.344585	0.122828	0.145058	0.0308245	0.033401	-0.00848752	0.00921005	0.362032	0.339925	0.116258	0.136286	0.0387392	0.0382068	-0.00594468	0.00499971	0.385737		0.127326		0.05548		-0.00701074		-0.0120247		0.378397	0.349692	0.132451	0.155854	0.027822	0.0394531	-0.009458	0.00442236	-0.025799	0.00560641	0.443372	0.35545	0.11946	0.158871	0.0378309	0.0436604	0.0128284	0.0104168	0.00418754	0.000747387	0.453147	0.385357	0.159298
18	0.369004	0.345407	0.122964	0.145657	0.0308614	0.0335642	-0.00842005	0.00925754	0.363075	0.340707	0.116942	0.136851	0.0391052	0.0383962	-0.00594767	0.00502597	0.386676		0.12831		0.055403		-0.00705378		-0.0122227		0.379482	0.350414	0.134258	0.156482	0.027013	0.0396477	-0.008575	0.00444562	-0.024509	0.00563653	0.444286	0.356426	0.119768	0.159573	0.0378278	0.0438838	0.0129737	0.0104727	0.00415998	0.000751461	0.454219	0.386177	0.160279
18.1	0.370057	0.346223	0.123136	0.146255	0.0308298	0.0337271	-0.00835162	0.00930499	0.363981	0.341483	0.117525	0.137415	0.0394254	0.0385854	-0.00595751	0.0050522	0.38754		0.12931		0.055336		-0.00702682		-0.0123664		0.379694	0.35113	0.135327	0.157109	0.027523	0.039842	-0.009816	0.00446887	-0.025465	0.00566664	0.445195	0.357394	0.120114	0.160273	0.0377919	0.044107	0.0131275	0.0105286	0.00414707	0.000755533	0.455222	0.38699	0.161246
18.2	0.371072	0.347032	0.123421	0.14685	0.0307282	0.0338898	-0.00827034	0.0093524	0.364832	0.342252	0.118031	0.137976	0.0397202	0.0387744	-0.00597477	0.00507842	0.388343		0.13027		0.0553784		-0.00695593		-0.0124652		0.38151	0.351839	0.136	0.157734	0.027843	0.0400361	-0.011343	0.0044921	-0.02714	0.00569673	0.446053	0.358356	0.120537	0.160972	0.0377145	0.04433	0.0132341	0.0105844	0.00416466	0.000759605	0.456145	0.387795	0.162238
18.3	0.372115	0.347834	0.123789	0.147444	0.0305806	0.0340523	-0.00816613	0.00939976	0.365612	0.343014	0.118445	0.138536	0.0400453	0.0389631	-0.00600613	0.00510463	0.389043		0.131207		0.0555325		-0.00693001		-0.0125063		0.38589	0.352541	0.138247	0.158356	0.029166	0.0402299	-0.012902	0.00451531	-0.028332	0.00572681	0.446858	0.35931	0.121013	0.161669	0.0375974	0.0445528	0.0133506	0.0106402	0.00426167	0.000763675	0.456783	0.388592	0.163231
18.4	0.373234	0.348629	0.124248	0.148036	0.0304268	0.0342145	-0.00801484	0.00944708	0.366361	0.343769	0.11883	0.139095	0.0403567	0.0391515	-0.00604127	0.00513081	0.389719		0.132124		0.0558022		-0.00696502		-0.0125138		0.389275	0.353236	0.139621	0.158976	0.031061	0.0404234	-0.01378	0.00453851	-0.028453	0.00575688	0.447647	0.360258	0.121546	0.162364	0.037458	0.0447754	0.0134499	0.010696	0.00444631	0.000767744	0.457258	0.389382	0.164179
18.5	0.374347	0.349418	0.124778	0.148626	0.0302215	0.0343765	-0.00783129	0.00949436	0.367146	0.344518	0.119159	0.139651	0.0405872	0.0393397	-0.00603796	0.00515698	0.390437		0.133064		0.0561649		-0.00707148		-0.0125104		0.390316	0.353924	0.141546	0.159594	0.032344	0.0406166	-0.014963	0.0045617	-0.027895	0.00578694	0.448384	0.361199	0.122165	0.163058	0.0373679	0.0449977	0.0135171	0.0107518	0.0047381	0.000771812	0.45762	0.390164	0.1651
18.6	0.375495	0.3502	0.125353	0.149214	0.0300136	0.0345382	-0.00759585	0.0095416	0.36805	0.345261	0.119465	0.140206	0.0407783	0.0395277	-0.00597642	0.00518312	0.391218		0.134001		0.0565066		-0.00719965		-0.0125362		0.391294	0.354606	0.141503	0.16021	0.031892	0.0408096	-0.014592	0.00458486	-0.026676	0.00581698	0.449105	0.362134	0.122839	0.16375	0.0373538	0.0452199	0.0135569	0.0108075	0.00505231	0.000775879	0.457981	0.39094	0.165975
18.7	0.37666	0.350975	0.125911	0.1498	0.0298616	0.0346997	-0.00734818	0.0095888	0.369016	0.345996	0.119794	0.140759	0.0409108	0.0397154	-0.00586404	0.00520926	0.391969		0.134957		0.0567208		-0.00730318		-0.0125876		0.392388	0.355281	0.141202	0.160824	0.031229	0.0410024	-0.013965	0.00460802	-0.026959	0.00584701	0.449848	0.363062	0.123477	0.16444	0.0374014	0.0454418	0.0135791	0.0108632	0.00539403	0.000779944	0.458337	0.391708	0.166777
18.8	0.377843	0.351744	0.126435	0.150385	0.0297839	0.034861	-0.00710545	0.00963596	0.370034	0.346726	0.120168	0.14131	0.0409286	0.0399029	-0.00573127	0.00523537	0.392719		0.135897		0.0568552		-0.00736614		-0.0126434		0.391592	0.35595	0.139301	0.161436	0.030901	0.0411949	-0.011704	0.00463116	-0.029384	0.00587702	0.450704	0.363983	0.124	0.165128	0.0375079	0.0456635	0.0135339	0.0109189	0.00567561	0.000784009	0.458822	0.392468	0.167528
18.9	0.378997	0.352506	0.126932	0.150967	0.0297565	0.0350221	-0.00690925	0.00968307	0.371089	0.347449	0.120632	0.141859	0.0408496	0.0400901	-0.00556428	0.00526146	0.393499		0.136763		0.0568819		-0.00738831		-0.0127019		0.389996	0.356612	0.14001	0.162045	0.031244	0.0413871	-0.011951	0.00465428	-0.031079	0.00590703	0.451683	0.364897	0.124408	0.165815	0.0376207	0.045885	0.0134583	0.0109746	0.00588175	0.000788072	0.459383	0.393222	0.168245
19	0.380126	0.353263	0.127392	0.151548	0.0297695	0.0351829	-0.00674095	0.00973015	0.372129	0.348166	0.121174	0.142407	0.0407351	0.0402771	-0.00544255	0.00528754	0.394313		0.137532		0.0568286		-0.00737648		-0.0127549		0.389688	0.357268	0.139278	0.162653	0.031058	0.041579	-0.012995	0.00467738	-0.031678	0.00593702	0.452777	0.365805	0.124729	0.166499	0.0376971	0.0461063	0.0133328	0.0110303	0.00600804	0.000792135	0.460005	0.393968	0.168942
19.1	0.381151	0.354012	0.127816	0.152126	0.0298488	0.0353434	-0.00657615	0.00977718	0.373077	0.348877	0.121822	0.142953	0.0405852	0.0404639	-0.00534099	0.0053136	0.395165		0.138215		0.0567646		-0.00734679		-0.0127982		0.38966	0.357918	0.138605	0.163258	0.029836	0.0417707	-0.014062	0.00470048	-0.030655	0.00596699	0.45382	0.366707	0.12499	0.167183	0.0377505	0.0463274	0.0131879	0.0110859	0.0061398	0.000796196	0.460574	0.394708	0.169628
19.2	0.382128	0.354756	0.128215	0.152703	0.0299687	0.0355038	-0.00638193	0.00982417	0.373861	0.349581	0.122518	0.143497	0.0404134	0.0406504	-0.00529291	0.00533964	0.396053		0.138908		0.0567582		-0.00734059		-0.0127749		0.389047	0.358561	0.13966	0.163862	0.029236	0.0419622	-0.014177	0.00472355	-0.029793	0.00599696	0.454748	0.367602	0.125298	0.167864	0.0377715	0.0465482	0.0130653	0.0111415	0.00624639	0.000800256	0.461013	0.39544	0.1703
19.3	0.383017	0.355493	0.128611	0.153278	0.0300983	0.0356639	-0.00621429	0.00987112	0.374535	0.350279	0.123256	0.14404	0.0402647	0.0408367	-0.00526462	0.00536567	0.397002		0.139635		0.0568211		-0.00731925		-0.0126914		0.389924	0.359198	0.142844	0.164463	0.027375	0.0421534	-0.015787	0.00474661	-0.028117	0.00602691	0.455562	0.368491	0.125707	0.168544	0.0377579	0.0467689	0.0129766	0.011197	0.00635433	0.000804315	0.461296	0.396166	0.17091
19.4	0.383797	0.356224	0.128958	0.153851	0.0302333	0.0358238	-0.00606573	0.00991803	0.375172	0.350972	0.123926	0.14458	0.0401765	0.0410227	-0.00527506	0.00539167	0.397918		0.140368		0.0569065		-0.00727796		-0.0125696		0.390546	0.359829	0.143136	0.165062	0.02589	0.0423443	-0.015926	0.00476966	-0.027532	0.00605685	0.456254	0.369373	0.126256	0.169222	0.0377154	0.0469893	0.0128859	0.0112526	0.00643937	0.000808373	0.461363	0.396885	0.171477
19.5	0.384455	0.356949	0.129296	0.154423	0.0303931	0.0359834	-0.00599232	0.0099649	0.37587	0.351658	0.124579	0.14512	0.0401147	0.0412085	-0.00528509	0.00541766	0.398764		0.141075		0.0569983		-0.00719754		-0.012436		0.391585	0.360454	0.144149	0.16566	0.023637	0.0425349	-0.014436	0.00479269	-0.027738	0.00608677	0.456866	0.370249	0.126891	0.169898	0.0377193	0.0472095	0.0128292	0.0113081	0.00658223	0.00081243	0.461327	0.397597	0.172053
19.6	0.385106	0.357668	0.129636	0.154992	0.0305682	0.0361428	-0.0060165	0.0100117	0.37663	0.352338	0.125193	0.145657	0.0400708	0.041394	-0.00531403	0.00544363	0.399495		0.141766		0.0571783		-0.00714349		-0.0122976		0.393917	0.361073	0.146385	0.166255	0.022575	0.0427253	-0.01383	0.00481571	-0.02772	0.00611669	0.457498	0.371119	0.127581	0.170573	0.0377094	0.0474296	0.0128146	0.0113636	0.00679452	0.000816486	0.461321	0.398303	0.172697
19.7	0.38577	0.358381	0.130066	0.15556	0.0307447	0.036302	-0.00614539	0.0100585	0.377487	0.353013	0.125857	0.146193	0.0400373	0.0415793	-0.00533077	0.00546959	0.400156		0.142319		0.0574707		-0.00706499		-0.0121803		0.396458	0.361686	0.146284	0.166848	0.023037	0.0429155	-0.013383	0.00483871	-0.025753	0.00614659	0.458298	0.371983	0.128238	0.171246	0.0376798	0.0476494	0.0128178	0.0114191	0.00702054	0.00082054	0.46138	0.399001	0.173425
19.8	0.386435	0.359088	0.130598	0.156126	0.0309171	0.0364609	-0.0063162	0.0101053	0.378365	0.353681	0.126516	0.146727	0.0400399	0.0417643	-0.00535545	0.00549552	0.400745		0.142757		0.0577911		-0.00695521		-0.0121326		0.397668	0.362293	0.144635	0.167439	0.024096	0.0431053	-0.01329	0.00486169	-0.024646	0.00617647	0.459205	0.372841	0.128838	0.171917	0.0376371	0.047869	0.0128403	0.0114745	0.00723736	0.000824594	0.461477	0.399694	0.17423
19.9	0.387094	0.359789	0.131247	0.15669	0.0311171	0.0366197	-0.00647633	0.010152	0.379215	0.354344	0.127184	0.147259	0.0400078	0.0419492	-0.00541159	0.00552144	0.401246		0.143124		0.0580718		-0.00684258		-0.0121544		0.39858	0.362894	0.142741	0.168028	0.023497	0.043295	-0.012408	0.00488466	-0.024111	0.00620635	0.460071	0.373692	0.12936	0.172586	0.0375943	0.0480883	0.012876	0.0115299	0.0074248	0.000828646	0.461642	0.400379	0.175068
20	0.387729	0.360484	0.131902	0.157252	0.0313711	0.0367781	-0.00662404	0.0101986	0.38002	0.355	0.127794	0.14779	0.0399589	0.0421337	-0.00550571	0.00554734	0.401753		0.143448		0.0583062		-0.00674111		-0.0122396		0.398884	0.363489	0.143641	0.168615	0.023688	0.0434843	-0.011492	0.00490761	-0.02265	0.00623621	0.460867	0.374537	0.129827	0.173254	0.0375394	0.0483075	0.0129146	0.0115853	0.00751406	0.000832698	0.461865	0.401059	0.175841
20.1	0.388368	0.361173	0.132533	0.157813	0.0316412	0.0369364	-0.00681221	0.0102452	0.380779	0.355652	0.128359	0.148319	0.0399413	0.0423181	-0.00558489	0.00557323	0.402284		0.143812		0.0584047		-0.00662393		-0.0124135		0.40077	0.364079	0.14295	0.1692	0.023599	0.0436735	-0.009092	0.00493055	-0.023545	0.00626605	0.461569	0.375377	0.130249	0.173921	0.0375153	0.0485265	0.0129401	0.0116407	0.0074498	0.000836748	0.462166	0.401732	0.176612
20.2	0.388994	0.361857	0.133074	0.158372	0.0319415	0.0370944	-0.00703919	0.0102918	0.381571	0.356297	0.128838	0.148846	0.0399695	0.0425022	-0.00566089	0.00559909	0.402788		0.144248		0.0584701		-0.0065355		-0.0126804		0.40134	0.364663	0.143141	0.169783	0.022028	0.0438623	-0.009605	0.00495348	-0.026066	0.00629589	0.462154	0.37621	0.130653	0.174585	0.0375843	0.0487452	0.0129423	0.0116961	0.00732983	0.000840797	0.462582	0.402398	0.177353
20.3	0.389599	0.362534	0.133523	0.158929	0.0322572	0.0372522	-0.00725507	0.0103384	0.382356	0.356937	0.129309	0.149372	0.0399688	0.042686	-0.0057405	0.00562494	0.403248		0.144662		0.0585892		-0.00649345		-0.0129291		0.402099	0.365241	0.144513	0.170364	0.021676	0.0440509	-0.01014	0.00497639	-0.026854	0.00632571	0.46271	0.377038	0.131044	0.175248	0.0377365	0.0489638	0.0129867	0.0117514	0.007175	0.000844845	0.463116	0.403059	0.178077
20.4	0.390185	0.363206	0.133865	0.159484	0.0325692	0.0374098	-0.00748426	0.0103849	0.383115	0.357571	0.129767	0.149896	0.0399691	0.0428696	-0.00578608	0.00565077	0.403809		0.145049		0.0588376		-0.00647756		-0.0131161		0.403278	0.365814	0.147519	0.170943	0.023342	0.0442393	-0.011785	0.00499928	-0.027005	0.00635552	0.463317	0.377859	0.131469	0.175909	0.0380056	0.0491821	0.0130917	0.0118067	0.00701359	0.000848892	0.463742	0.403713	0.178737
20.5	0.390716	0.363873	0.134198	0.160037	0.0328885	0.0375671	-0.00767321	0.0104313	0.383773	0.3582	0.130269	0.150418	0.0400111	0.043053	-0.00576128	0.00567658	0.404358		0.145477		0.0591979		-0.00649358		-0.0132312		0.404209	0.366381	0.147709	0.17152	0.02367	0.0444273	-0.013306	0.00502216	-0.028129	0.00638532	0.463892	0.378675	0.131973	0.176569	0.0382849	0.0494002	0.0132387	0.011862	0.00678859	0.000852937	0.464421	0.404361	0.179468
20.6	0.391168	0.364534	0.134563	0.160589	0.033222	0.0377242	-0.00780108	0.0104777	0.384416	0.358823	0.130781	0.150939	0.0400641	0.0432362	-0.00567304	0.00570238	0.404948		0.145889		0.0596232		-0.00651781		-0.0132842		0.403909	0.366943	0.148539	0.172095	0.024515	0.0446152	-0.015083	0.00504502	-0.028909	0.0064151	0.464587	0.379485	0.132594	0.177227	0.0385341	0.0496181	0.013405	0.0119172	0.00657022	0.000856982	0.465103	0.405003	0.180184
20.7	0.391593	0.365189	0.134972	0.161139	0.0335479	0.0378811	-0.00784132	0.0105241	0.384997	0.359441	0.131313	0.151458	0.0401539	0.0434191	-0.00552995	0.00572815	0.405595		0.146231		0.0599642		-0.00660243		-0.0132839		0.404658	0.367499	0.149678	0.172668	0.025252	0.0448027	-0.013654	0.00506787	-0.029132	0.00644487	0.465346	0.380289	0.133306	0.177883	0.0387545	0.0498358	0.0136042	0.0119724	0.00636867	0.000861026	0.465661	0.405639	0.18094
20.8	0.391981	0.365839	0.135415	0.161687	0.033902	0.0380377	-0.00785327	0.0105704	0.385584	0.360054	0.131835	0.151975	0.0403348	0.0436017	-0.00532866	0.00575391	0.40631		0.146576		0.0602048		-0.00673872		-0.013282		0.405467	0.36805	0.151581	0.173239	0.025219	0.0449901	-0.012419	0.0050907	-0.028891	0.00647463	0.465979	0.381087	0.134079	0.178538	0.0390058	0.0500533	0.013756	0.0120276	0.00618659	0.000865068	0.466083	0.406269	0.181701
20.9	0.39235	0.366483	0.136004	0.162233	0.034279	0.0381941	-0.00787399	0.0106167	0.386188	0.360661	0.132345	0.152491	0.0405598	0.0437842	-0.0051102	0.00577966	0.406954		0.146953		0.0603602		-0.00686009		-0.0132589		0.406159	0.368595	0.151608	0.173808	0.024678	0.0451771	-0.01058	0.00511352	-0.029494	0.00650438	0.466499	0.38188	0.134833	0.179191	0.0392903	0.0502706	0.0138579	0.0120828	0.00597318	0.000869109	0.466328	0.406893	0.182598
21	0.392715	0.367122	0.136704	0.162778	0.0346366	0.0383503	-0.00793401	0.010663	0.386855	0.361263	0.132834	0.153005	0.0407286	0.0439663	-0.00490192	0.00580538	0.407499		0.147338		0.060408		-0.00697705		-0.0132504		0.405864	0.369136	0.150431	0.174375	0.025146	0.045364	-0.009434	0.00513632	-0.028724	0.00653411	0.467097	0.382667	0.135509	0.179842	0.039601	0.0504877	0.0139163	0.012138	0.00576105	0.00087315	0.466405	0.407511	0.183514
21.1	0.393078	0.367756	0.137484	0.163321	0.0349618	0.0385063	-0.00799653	0.0107092	0.387489	0.36186	0.133321	0.153518	0.0409122	0.0441483	-0.00472766	0.00583109	0.407878		0.147729		0.0603612		-0.00713614		-0.0132559		0.405047	0.369671	0.151274	0.17494	0.024587	0.0455505	-0.008324	0.00515911	-0.027169	0.00656383	0.467698	0.383448	0.136113	0.180492	0.0399596	0.0507046	0.0139868	0.0121931	0.00552402	0.000877189	0.46633	0.408123	0.184469
21.2	0.393486	0.368384	0.138289	0.163862	0.0352743	0.038662	-0.00804957	0.0107554	0.388079	0.362451	0.133757	0.154028	0.0411107	0.04433	-0.00457946	0.00585678	0.408165		0.148182		0.0603317		-0.00729991		-0.0132836		0.404499	0.370201	0.154436	0.175504	0.025088	0.0457368	-0.00882	0.00518188	-0.024893	0.00659353	0.468284	0.384224	0.136697	0.18114	0.0403332	0.0509212	0.0140441	0.0122482	0.00524858	0.000881227	0.466282	0.40873	0.185409
21.3	0.39393	0.369007	0.13916	0.164401	0.0355367	0.0388175	-0.00807712	0.0108015	0.388648	0.363037	0.134164	0.154538	0.0413347	0.0445115	-0.00442621	0.00588245	0.408331		0.148679		0.0603878		-0.00741978		-0.0133094		0.402982	0.370726	0.154417	0.176065	0.024306	0.0459229	-0.008477	0.00520464	-0.024256	0.00662323	0.468939	0.384995	0.137299	0.181786	0.0406886	0.0511377	0.0140686	0.0123033	0.00497668	0.000885264	0.466308	0.409331	0.186373
21.4	0.394347	0.369625	0.140011	0.164939	0.035793	0.0389728	-0.00803721	0.0108476	0.389213	0.363618	0.134547	0.155045	0.0415674	0.0446927	-0.0042731	0.00590811	0.408378		0.149215		0.0605382		-0.00751841		-0.0134278		0.402381	0.371245	0.155617	0.176624	0.024363	0.0461087	-0.008543	0.00522738	-0.022281	0.00665291	0.469625	0.385759	0.137912	0.182431	0.0410052	0.0513539	0.0140575	0.0123583	0.00474891	0.000889299	0.466487	0.409926	0.187298
21.5	0.394794	0.370238	0.140842	0.165475	0.0360648	0.0391278	-0.00791348	0.0108936	0.389819	0.364195	0.134955	0.155551	0.0418823	0.0448738	-0.00412524	0.00593374	0.408356		0.14966		0.0607479		-0.00758564		-0.0135589		0.405023	0.37176	0.159194	0.177182	0.025244	0.0462942	-0.00947	0.00525011	-0.022499	0.00668258	0.470262	0.386519	0.138521	0.183074	0.0413662	0.05157	0.0140384	0.0124134	0.00459433	0.000893334	0.466758	0.410516	0.188225
21.6	0.39523	0.370845	0.141632	0.166009	0.036396	0.0392826	-0.00768766	0.0109397	0.390468	0.364766	0.135334	0.156056	0.0422261	0.0450545	-0.00397904	0.00595936	0.40838		0.150018		0.0610396		-0.00756007		-0.0136455		0.40702	0.37227	0.159961	0.177737	0.026343	0.0464795	-0.01027	0.00527282	-0.023422	0.00671223	0.47083	0.387273	0.139132	0.183716	0.0417891	0.0517858	0.0139854	0.0124684	0.00450346	0.000897368	0.467172	0.4111	0.189097
21.7	0.395623	0.371447	0.14244	0.166542	0.0368015	0.0394372	-0.00737546	0.0109856	0.39119	0.365332	0.135729	0.156559	0.042559	0.0452351	-0.00386612	0.00598497	0.408421		0.150287		0.0613872		-0.00741536		-0.0136637		0.407824	0.372775	0.158277	0.178291	0.026582	0.0466646	-0.010892	0.00529552	-0.025595	0.00674187	0.471334	0.388021	0.13975	0.184356	0.0422072	0.0520014	0.0139126	0.0125233	0.00445073	0.0009014	0.467744	0.411679	0.189905
21.8	0.395994	0.372045	0.143214	0.167072	0.0372433	0.0395916	-0.00702893	0.0110316	0.391922	0.365893	0.136111	0.15706	0.0428993	0.0454154	-0.00381826	0.00601055	0.408485		0.150409		0.061679		-0.00723665		-0.0136862		0.409038	0.373275	0.159154	0.178843	0.027763	0.0468494	-0.011603	0.0053182	-0.026667	0.0067715	0.471785	0.388765	0.140377	0.184994	0.0425917	0.0522168	0.0138835	0.0125783	0.00441249	0.000905432	0.46844	0.412252	0.190666
21.9	0.396374	0.372637	0.143964	0.167602	0.0376703	0.0397458	-0.00670462	0.0110774	0.392696	0.36645	0.136545	0.15756	0.0432869	0.0455954	-0.00382505	0.00603612	0.408597		0.150376		0.061909		-0.0071082		-0.013638		0.410216	0.37377	0.158325	0.179393	0.028299	0.0470339	-0.012503	0.00534086	-0.028466	0.00680112	0.472318	0.389503	0.141036	0.185631	0.0429866	0.052432	0.0138872	0.0126332	0.00439998	0.000909462	0.469216	0.41282	0.191423
22	0.396731	0.373225	0.144628	0.168129	0.0380238	0.0398997	-0.0063672	0.0111233	0.393446	0.367001	0.136966	0.158058	0.0437546	0.0457753	-0.00387909	0.00606167	0.408721		0.150279		0.0621419		-0.00704311		-0.0135599		0.409711	0.374261	0.155886	0.179941	0.029523	0.0472182	-0.012616	0.00536352	-0.029029	0.00683073	0.472986	0.390235	0.141768	0.186266	0.0433563	0.052647	0.0139523	0.0126881	0.00442166	0.000913491	0.470015	0.413382	0.192133
22.1	0.397135	0.373807	0.145194	0.168655	0.038292	0.0400534	-0.00601865	0.0111691	0.394224	0.367548	0.13742	0.158555	0.0442807	0.0459549	-0.00400072	0.0060872	0.408823		0.150163		0.0623627		-0.00702802		-0.0134662		0.410193	0.374746	0.15611	0.180487	0.03059	0.0474023	-0.012714	0.00538615	-0.028315	0.00686032	0.473692	0.390963	0.142553	0.1869	0.0436705	0.0528618	0.0140426	0.012743	0.00444653	0.000917519	0.470914	0.41394	0.192887
22.2	0.397538	0.374385	0.145622	0.169179	0.0384177	0.0402069	-0.00571148	0.0112149	0.39493	0.36809	0.13787	0.15905	0.044849	0.0461343	-0.00412723	0.00611272	0.409021		0.150091		0.062482		-0.00704039		-0.0133807		0.410073	0.375227	0.158254	0.181031	0.031314	0.0475861	-0.013073	0.00540878	-0.025379	0.0068899	0.474438	0.391685	0.14331	0.187532	0.0439438	0.0530764	0.0141837	0.0127979	0.0044749	0.000921546	0.471803	0.414492	0.193733
22.3	0.398001	0.374957	0.145941	0.169701	0.0384154	0.0403601	-0.00541971	0.0112606	0.395532	0.368627	0.138329	0.159543	0.0453992	0.0463134	-0.00422868	0.00613822	0.409385		0.150222		0.0625198		-0.00708816		-0.0132347		0.410906	0.375704	0.158339	0.181573	0.031938	0.0477696	-0.013692	0.00543138	-0.022755	0.00691946	0.475268	0.392402	0.143996	0.188162	0.0441904	0.0532908	0.0143365	0.0128527	0.00449433	0.000925572	0.472617	0.415038	0.19464
22.4	0.398543	0.375525	0.1462	0.170222	0.0383429	0.0405131	-0.00510378	0.0113063	0.395962	0.369159	0.138736	0.160035	0.0458705	0.0464923	-0.00427226	0.0061637	0.409923		0.150519		0.0625535		-0.00713973		-0.0130729		0.412753	0.376175	0.158888	0.182114	0.032773	0.0479529	-0.014188	0.00545397	-0.021669	0.00694901	0.476196	0.393114	0.14463	0.188791	0.0444524	0.053505	0.014496	0.0129075	0.00457899	0.000929597	0.473337	0.41558	0.195478
22.5	0.399121	0.376089	0.146505	0.170741	0.0382503	0.0406659	-0.00478757	0.0113519	0.3963	0.369687	0.139089	0.160525	0.04625	0.046671	-0.0042529	0.00618916	0.410584		0.150971		0.0625559		-0.00713508		-0.0129535		0.413414	0.376643	0.159737	0.182652	0.032826	0.048136	-0.014134	0.00547655	-0.02086	0.00697856	0.477107	0.393821	0.145204	0.189419	0.0447243	0.0537189	0.0146175	0.0129623	0.00468003	0.000933621	0.474061	0.416117	0.196282
22.6	0.399752	0.376647	0.146931	0.171259	0.0381478	0.0408185	-0.00451712	0.0113975	0.396577	0.370211	0.139383	0.161014	0.0465665	0.0468494	-0.00418196	0.00621461	0.411259		0.151553		0.0625414		-0.0070851		-0.0128562		0.412678	0.377105	0.160524	0.183189	0.033122	0.0483188	-0.014919	0.00549911	-0.020448	0.00700808	0.477977	0.394523	0.145779	0.190044	0.0449571	0.0539327	0.0147109	0.0130171	0.00483506	0.000937643	0.47467	0.416648	0.19703
22.7	0.400419	0.377201	0.147513	0.171775	0.0380468	0.0409709	-0.00428094	0.0114431	0.396859	0.370729	0.13963	0.161501	0.046812	0.0470276	-0.00412803	0.00624004	0.411893		0.152167		0.0625507		-0.00703527		-0.0127243		0.413902	0.377564	0.158384	0.183724	0.033928	0.0485013	-0.015783	0.00552166	-0.021344	0.0070376	0.478775	0.39522	0.14637	0.190668	0.0451734	0.0541463	0.0147929	0.0130718	0.00500246	0.000941665	0.475142	0.417175	0.197761
22.8	0.401087	0.37775	0.148216	0.172289	0.038029	0.041123	-0.00405659	0.0114886	0.397161	0.371244	0.13987	0.161987	0.0469687	0.0472056	-0.00413507	0.00626545	0.412422		0.152698		0.0626355		-0.00694526		-0.0125937		0.415083	0.378017	0.158198	0.184257	0.03366	0.0486836	-0.016417	0.00554419	-0.023053	0.0070671	0.479501	0.395912	0.147052	0.191291	0.0453782	0.0543596	0.0148712	0.0131265	0.00515196	0.000945685	0.475467	0.417697	0.198489
22.9	0.401684	0.378294	0.148985	0.172801	0.0380591	0.0412749	-0.00383228	0.0115341	0.397515	0.371754	0.140155	0.162471	0.0470834	0.0473833	-0.0042292	0.00629084	0.412901		0.153196		0.0627875		-0.00678502		-0.0124644		0.414047	0.378467	0.159285	0.184788	0.031066	0.0488657	-0.015794	0.00556671	-0.022855	0.00709659	0.48008	0.396599	0.147796	0.191912	0.0455537	0.0545728	0.014916	0.0131812	0.00523293	0.000949705	0.475689	0.418213	0.199256
23	0.402416	0.378834	0.149764	0.173312	0.0381212	0.0414266	-0.00359508	0.0115796	0.397848	0.372259	0.140514	0.162954	0.0471382	0.0475608	-0.00436826	0.00631622	0.413391		0.153741		0.0630074		-0.00659551		-0.0123586		0.413545	0.378912	0.161534	0.185318	0.029107	0.0490475	-0.01553	0.00558921	-0.023461	0.00712607	0.480557	0.397282	0.148627	0.192531	0.0457262	0.0547857	0.0149406	0.0132359	0.00529721	0.000953723	0.475881	0.418725	0.200075
23.1	0.403222	0.37937	0.150544	0.173821	0.0382014	0.0415781	-0.00332623	0.011625	0.398077	0.37276	0.140985	0.163435	0.0470909	0.0477381	-0.00452328	0.00634158	0.413927		0.15433		0.0632044		-0.00643281		-0.0123006		0.41641	0.379353	0.159443	0.185846	0.029002	0.049229	-0.015719	0.0056117	-0.024885	0.00715553	0.481002	0.397959	0.149465	0.193149	0.0459216	0.0549984	0.0149454	0.0132905	0.005357	0.00095774	0.476004	0.419232	0.200912
23.2	0.404034	0.379901	0.151277	0.174329	0.0383465	0.0417294	-0.00304467	0.0116703	0.398197	0.373256	0.141558	0.163915	0.0469814	0.0479152	-0.00466164	0.00636692	0.414501		0.155025		0.0634417		-0.00627355		-0.0122786		0.417031	0.37979	0.158537	0.186371	0.028759	0.0494104	-0.014069	0.00563417	-0.026437	0.00718498	0.481459	0.398631	0.150335	0.193766	0.0462048	0.055211	0.0148758	0.0133451	0.00543309	0.000961756	0.476206	0.419735	0.201707
23.3	0.404768	0.380427	0.151989	0.174835	0.0385082	0.0418804	-0.00276617	0.0117157	0.398267	0.373749	0.142214	0.164393	0.04685	0.048092	-0.0047821	0.00639225	0.415091		0.155781		0.0636437		-0.00608498		-0.0122725		0.417761	0.380222	0.158624	0.186895	0.029594	0.0495914	-0.013104	0.00565663	-0.026802	0.00721442	0.482036	0.399299	0.151111	0.194381	0.0465464	0.0554233	0.0147678	0.0133997	0.00552742	0.000965771	0.47653	0.420232	0.20243
23.4	0.405531	0.380949	0.152635	0.175339	0.0387352	0.0420312	-0.00248387	0.011761	0.398316	0.374237	0.142916	0.164869	0.0467073	0.0482686	-0.00488586	0.00641756	0.415626		0.156559		0.063668		-0.00587886		-0.0122809		0.420237	0.38065	0.158109	0.187418	0.032014	0.0497723	-0.012077	0.00567907	-0.028721	0.00724385	0.482731	0.399962	0.151794	0.194994	0.0468746	0.0556354	0.0147238	0.0134543	0.00560731	0.000969785	0.476944	0.420725	0.203148
23.5	0.40614	0.381467	0.15328	0.175842	0.0389997	0.0421818	-0.00226491	0.0118062	0.398336	0.37472	0.143712	0.165344	0.0465413	0.0484449	-0.00502187	0.00644285	0.416165		0.157312		0.0635412		-0.00564622		-0.0122648		0.423317	0.381074	0.15676	0.187938	0.033029	0.0499528	-0.012014	0.0057015	-0.029976	0.00727326	0.483467	0.40062	0.152366	0.195606	0.0471073	0.0558474	0.0147384	0.0135088	0.00565754	0.000973797	0.477247	0.421214	0.203863
23.6	0.40665	0.381981	0.153901	0.176343	0.0392677	0.0423322	-0.00210417	0.0118514	0.39834	0.3752	0.144535	0.165818	0.0463893	0.0486211	-0.00518862	0.00646812	0.416709		0.158045		0.063381		-0.00535337		-0.0122345		0.423279	0.381494	0.16056	0.188457	0.033096	0.0501332	-0.011307	0.00572391	-0.03072	0.00730266	0.484247	0.401274	0.152918	0.196216	0.0472672	0.0560591	0.0147928	0.0135633	0.00568672	0.000977809	0.477471	0.421697	0.204544
23.7	0.407186	0.38249	0.154531	0.176843	0.0394754	0.0424823	-0.00195633	0.0118966	0.398381	0.375675	0.14539	0.16629	0.046282	0.048797	-0.00533771	0.00649338	0.417152		0.158746		0.063141		-0.00505163		-0.0122031		0.423876	0.38191	0.164842	0.188973	0.033271	0.0503133	-0.011139	0.00574631	-0.0304	0.00733205	0.484978	0.401922	0.153448	0.196825	0.0473125	0.0562706	0.0149049	0.0136178	0.00573857	0.000981819	0.477546	0.422177	0.205137
23.8	0.407754	0.382995	0.155099	0.177341	0.0396438	0.0426323	-0.00179423	0.0119417	0.398442	0.376146	0.146169	0.166761	0.0462282	0.0489727	-0.0054291	0.00651862	0.417543		0.159418		0.0629146		-0.00480174		-0.012194		0.424453	0.382322	0.166763	0.189488	0.032673	0.0504931	-0.010198	0.00576869	-0.029905	0.00736142	0.485505	0.402567	0.154054	0.197432	0.0473328	0.0564819	0.0150267	0.0136723	0.00588411	0.000985829	0.4775	0.422651	0.205719
23.9	0.408337	0.383495	0.155611	0.177837	0.0397715	0.042782	-0.00165511	0.0119868	0.398552	0.376614	0.146872	0.16723	0.0462374	0.0491481	-0.00545347	0.00654384	0.417927		0.160066		0.0628148		-0.00463397		-0.0122002		0.423729	0.38273	0.169578	0.190002	0.031765	0.0506727	-0.010793	0.00579106	-0.02866	0.00739078	0.485915	0.403206	0.154726	0.198037	0.0473413	0.056693	0.0151483	0.0137267	0.00614051	0.000989837	0.477344	0.423122	0.206337
24	0.408961	0.383991	0.156001	0.178332	0.0399267	0.0429315	-0.0014915	0.0120318	0.398705	0.377077	0.1474	0.167697	0.0463239	0.0493233	-0.00541425	0.00656904	0.418349		0.160718		0.0627968		-0.00449134		-0.0121951		0.421725	0.383134	0.170564	0.190513	0.03046	0.0508521	-0.011035	0.00581341	-0.027111	0.00742013	0.486249	0.403841	0.155472	0.198641	0.0473653	0.0569039	0.015252	0.0137811	0.0064198	0.000993845	0.477259	0.423587	0.206985
24.1	0.409471	0.384484	0.156309	0.178825	0.0401023	0.0430807	-0.00133586	0.0120769	0.398995	0.377536	0.147812	0.168164	0.0464252	0.0494983	-0.00529276	0.00659423	0.418841		0.161341		0.0627708		-0.00434228		-0.0121969		0.419952	0.383534	0.170665	0.191023	0.029053	0.0510312	-0.012102	0.00583575	-0.024834	0.00744947	0.486517	0.404472	0.156153	0.199244	0.0474278	0.0571146	0.0153313	0.0138355	0.00670619	0.000997851	0.477301	0.424049	0.20761
24.2	0.40987	0.384972	0.156565	0.179317	0.0403007	0.0432298	-0.00119178	0.0121218	0.399352	0.377991	0.148108	0.168628	0.0464635	0.0496731	-0.00512711	0.0066194	0.419421		0.161925		0.0627285		-0.00413412		-0.0122629		0.41942	0.38393	0.172319	0.191531	0.028246	0.0512101	-0.013229	0.00585807	-0.023991	0.0074788	0.486851	0.405098	0.156811	0.199845	0.0475833	0.0573251	0.0153741	0.0138899	0.00698165	0.00100186	0.477373	0.424506	0.208244
24.3	0.41026	0.385456	0.156859	0.179807	0.0405165	0.0433787	-0.00113533	0.0121668	0.399771	0.378442	0.14843	0.169091	0.0463898	0.0498476	-0.00497951	0.00664456	0.420107		0.162576		0.0627261		-0.00386245		-0.0123618		0.419927	0.384323	0.175293	0.192037	0.027958	0.0513887	-0.015572	0.00588038	-0.023987	0.00750811	0.487318	0.40572	0.157379	0.200445	0.0478283	0.0575354	0.0154036	0.0139443	0.00725703	0.00100586	0.477493	0.424959	0.208875
24.4	0.410681	0.385936	0.157198	0.180295	0.0407029	0.0435273	-0.00114628	0.0122116	0.400136	0.378889	0.148771	0.169553	0.0463228	0.0500219	-0.00487555	0.00666969	0.42083		0.163331		0.0626862		-0.00353906		-0.0125084		0.421504	0.384712	0.176545	0.192542	0.028178	0.0515671	-0.01687	0.00590268	-0.02374	0.00753741	0.48783	0.406337	0.157854	0.201043	0.0480971	0.0577455	0.0153778	0.0139986	0.00747289	0.00100986	0.47764	0.425408	0.209468
24.5	0.411126	0.386412	0.157562	0.180782	0.0408321	0.0436757	-0.00117456	0.0122565	0.400493	0.379332	0.149187	0.170013	0.0462479	0.050196	-0.0048041	0.00669481	0.421507		0.164136		0.0626053		-0.00322454		-0.0126962		0.422976	0.385096	0.176844	0.193045	0.029024	0.0517452	-0.017821	0.00592496	-0.024217	0.00756669	0.488418	0.40695	0.158214	0.201639	0.0483812	0.0579554	0.0153205	0.0140529	0.00765059	0.00101386	0.477729	0.425852	0.209992
24.6	0.41166	0.386884	0.157863	0.181267	0.0409288	0.0438239	-0.00121588	0.0123013	0.400793	0.379771	0.14962	0.170472	0.0462399	0.0503699	-0.00479183	0.00671992	0.422058		0.164965		0.0624848		-0.00294785		-0.0129125		0.424516	0.385478	0.178425	0.193546	0.029631	0.0519231	-0.016646	0.00594722	-0.024185	0.00759597	0.489008	0.407558	0.158534	0.202235	0.0486767	0.0581651	0.0152295	0.0141072	0.00775282	0.00101786	0.477798	0.426292	0.210488
24.7	0.412228	0.387352	0.158069	0.181751	0.0410363	0.0439719	-0.00132082	0.0123461	0.401071	0.380207	0.150069	0.17093	0.0462852	0.0505435	-0.00484701	0.006745	0.422541		0.165903		0.0623218		-0.00278826		-0.013156		0.425056	0.385855	0.176257	0.194045	0.028401	0.0521008	-0.016089	0.00596947	-0.023893	0.00762523	0.489555	0.408162	0.158837	0.202828	0.0489274	0.0583746	0.0151661	0.0141614	0.00778263	0.00102186	0.477967	0.426728	0.210974
24.8	0.412806	0.387816	0.158157	0.182234	0.0411879	0.0441196	-0.00143748	0.0123908	0.401333	0.380639	0.15048	0.171386	0.0464232	0.0507169	-0.00489091	0.00677007	0.422891		0.166924		0.0621262		-0.00271682		-0.0134264		0.42435	0.386229	0.17356	0.194543	0.028511	0.0522782	-0.015014	0.00599171	-0.024196	0.00765448	0.490074	0.408762	0.159125	0.20342	0.049108	0.0585839	0.01515	0.0142156	0.00770542	0.00102586	0.478148	0.42716	0.211481
24.9	0.413344	0.388276	0.158207	0.182714	0.0413464	0.0442672	-0.00152928	0.0124355	0.401564	0.381067	0.150907	0.17184	0.0465197	0.0508901	-0.00487344	0.00679512	0.423137		0.167974		0.0619705		-0.00267405		-0.0137146		0.424253	0.386599	0.171033	0.195039	0.029763	0.0524554	-0.015058	0.00601393	-0.023554	0.00768371	0.490572	0.409357	0.159423	0.204011	0.0492881	0.058793	0.0151822	0.0142698	0.00757934	0.00102986	0.478317	0.427588	0.212001
25	0.413852	0.388732	0.158283	0.183194	0.041536	0.0444145	-0.00161362	0.0124802	0.401844	0.381491	0.151346	0.172293	0.0465277	0.051063	-0.00479946	0.00682015	0.423284		0.168932		0.0619205		-0.00266839		-0.0139978		0.424617	0.386966	0.172744	0.195533	0.031088	0.0526324	-0.013607	0.00603613	-0.023376	0.00771294	0.491026	0.409949	0.159722	0.2046	0.049507	0.0590019	0.0152364	0.014324	0.00744278	0.00103386	0.478513	0.428012	0.212523
25.1	0.414343	0.389185	0.158434	0.183671	0.0417751	0.0445616	-0.00167345	0.0125248	0.402131	0.381912	0.151805	0.172745	0.0464341	0.0512358	-0.00464715	0.00684517	0.423479		0.169896		0.0619516		-0.00271083		-0.01424		0.424115	0.387329	0.173585	0.196025	0.031934	0.0528091	-0.012438	0.00605832	-0.024355	0.00774215	0.491404	0.410536	0.160066	0.205188	0.0497368	0.0592106	0.015333	0.0143782	0.00731508	0.00103785	0.478682	0.428432	0.213137
25.2	0.414778	0.389633	0.15864	0.184147	0.0419957	0.0447085	-0.00171663	0.0125694	0.402479	0.382329	0.152259	0.173195	0.0464126	0.0514083	-0.00438901	0.00687017	0.423702		0.170736		0.062113		-0.00275537		-0.0144299		0.423534	0.387689	0.176251	0.196516	0.032502	0.0529855	-0.011095	0.0060805	-0.025297	0.00777135	0.491675	0.411118	0.160399	0.205774	0.0499753	0.0594191	0.0154121	0.0144323	0.00720215	0.00104185	0.478798	0.428848	0.213827
25.3	0.415128	0.390078	0.158914	0.184622	0.0421348	0.0448552	-0.00172095	0.0126139	0.402839	0.382742	0.152693	0.173644	0.0464376	0.0515805	-0.00406067	0.00689515	0.423968		0.171413		0.0622878		-0.00282521		-0.0145891		0.424891	0.388045	0.177137	0.197005	0.03215	0.0531617	-0.010431	0.00610266	-0.024752	0.00780053	0.491921	0.411697	0.160786	0.206359	0.0501494	0.0596273	0.0154322	0.0144864	0.00709841	0.00104584	0.478944	0.42926	0.214594
25.4	0.415389	0.39052	0.159241	0.185095	0.0422124	0.0450017	-0.00177747	0.0126584	0.403355	0.383152	0.153053	0.174091	0.0465345	0.0517526	-0.00373243	0.00692012	0.424258		0.171937		0.0624967		-0.00297612		-0.0146889		0.42461	0.388398	0.177553	0.197493	0.032053	0.0533377	-0.009451	0.00612481	-0.025567	0.0078297	0.49223	0.412272	0.161216	0.206942	0.0502852	0.0598354	0.0153947	0.0145405	0.00705321	0.00104983	0.479065	0.429668	0.215352
25.5	0.415624	0.390957	0.159589	0.185567	0.0422362	0.045148	-0.00190022	0.0127029	0.403963	0.383558	0.153333	0.174537	0.0467335	0.0519244	-0.00341305	0.00694507	0.424542		0.172441		0.0627573		-0.00320896		-0.0147526		0.425296	0.388747	0.178219	0.197979	0.033646	0.0535135	-0.008968	0.00614694	-0.026169	0.00785886	0.492528	0.412842	0.161645	0.207524	0.0504589	0.0600433	0.0153205	0.0145945	0.00705586	0.00105382	0.479044	0.430073	0.216133
25.6	0.415798	0.391391	0.159981	0.186037	0.0422146	0.045294	-0.00207638	0.0127473	0.404689	0.38396	0.153562	0.174982	0.0470153	0.052096	-0.00312283	0.00697	0.424776		0.172899		0.0631283		-0.00344765		-0.0148184		0.425856	0.389093	0.177354	0.198463	0.033843	0.053689	-0.011089	0.00616906	-0.026007	0.00788801	0.492846	0.413409	0.162006	0.208104	0.0506924	0.060251	0.0152481	0.0146486	0.00707637	0.00105781	0.478897	0.430473	0.216869
25.7	0.415941	0.391821	0.160448	0.186505	0.0422149	0.0454398	-0.00224695	0.0127917	0.405445	0.384359	0.153801	0.175425	0.0472569	0.0522674	-0.00289486	0.00699492	0.424951		0.173359		0.063529		-0.00368741		-0.0148727		0.42684	0.389436	0.176087	0.198945	0.034327	0.0538642	-0.013073	0.00619116	-0.025017	0.00791715	0.493279	0.413971	0.162289	0.208683	0.0509607	0.0604585	0.0152227	0.0147026	0.00713101	0.0010618	0.478668	0.43087	0.217635
25.8	0.416083	0.392248	0.160948	0.186973	0.042268	0.0455855	-0.00241854	0.012836	0.406248	0.384755	0.154076	0.175867	0.0475258	0.0524386	-0.00270215	0.00701981	0.425119		0.173873		0.0639881		-0.00391619		-0.01495		0.42414	0.389775	0.177087	0.199426	0.034707	0.0540393	-0.014769	0.00621325	-0.02624	0.00794627	0.493658	0.414529	0.162499	0.209261	0.0513192	0.0606658	0.0152645	0.0147566	0.00722136	0.00106579	0.47845	0.431263	0.218339
25.9	0.416318	0.392671	0.161454	0.187438	0.042488	0.0457309	-0.00250364	0.0128803	0.407022	0.385147	0.15439	0.176307	0.0478081	0.0526095	-0.00249567	0.0070447	0.425317		0.174423		0.0645623		-0.00409863		-0.0150689		0.423234	0.390111	0.179066	0.199905	0.033404	0.0542141	-0.01571	0.00623532	-0.027375	0.00797538	0.493919	0.415084	0.16267	0.209837	0.0517097	0.0608729	0.0154138	0.0148105	0.00730046	0.00106977	0.478391	0.431653	0.219062
26	0.416613	0.39309	0.161973	0.187902	0.0428345	0.0458761	-0.00247605	0.0129246	0.407734	0.385536	0.154726	0.176746	0.0481039	0.0527803	-0.00229732	0.00706956	0.425591		0.17497		0.0652724		-0.00419937		-0.0151859		0.422808	0.390444	0.180631	0.200383	0.030613	0.0543886	-0.01654	0.00625738	-0.028099	0.00800448	0.49411	0.415634	0.162866	0.210411	0.0520348	0.0610798	0.0156024	0.0148645	0.00743066	0.00107376	0.478535	0.432038	0.219787
26.1	0.416965	0.393506	0.162549	0.188365	0.0432582	0.0460211	-0.00236959	0.0129688	0.408395	0.385921	0.155084	0.177184	0.0483815	0.0529508	-0.00212277	0.00709441	0.425868		0.175439		0.0660615		-0.00423197		-0.0152477		0.423706	0.390774	0.181625	0.200859	0.030002	0.0545629	-0.014579	0.00627942	-0.030358	0.00803356	0.494336	0.416181	0.163132	0.210984	0.0523409	0.0612865	0.0157928	0.0149184	0.00761833	0.00107774	0.478832	0.432421	0.220529
26.2	0.417339	0.393919	0.163134	0.188826	0.0437331	0.0461658	-0.00222423	0.013013	0.408977	0.386303	0.15544	0.17762	0.0486403	0.053121	-0.00195676	0.00711924	0.426215		0.175791		0.0669731		-0.00418857		-0.0152567		0.423471	0.3911	0.181177	0.201333	0.03047	0.054737	-0.01264	0.00630145	-0.032841	0.00806263	0.494534	0.416723	0.163426	0.211556	0.0526529	0.061493	0.0159342	0.0149723	0.00780028	0.00108173	0.479203	0.432799	0.221224
26.3	0.417686	0.394328	0.163725	0.189286	0.0442099	0.0463104	-0.00205902	0.0130571	0.409581	0.386682	0.15582	0.178055	0.0488898	0.0532911	-0.00181469	0.00714405	0.426674		0.17605		0.0679767		-0.00407278		-0.0151483		0.423821	0.391424	0.18313	0.201805	0.032762	0.0549109	-0.010654	0.00632347	-0.032466	0.00809169	0.494798	0.417262	0.163772	0.212126	0.0529445	0.0616993	0.0160256	0.0150261	0.00793295	0.00108571	0.479592	0.433174	0.221913
26.4	0.417918	0.394733	0.164285	0.189744	0.0445734	0.0464547	-0.0018802	0.0131012	0.41017	0.387058	0.156248	0.178488	0.0491157	0.0534609	-0.00170007	0.00716885	0.42728		0.176242		0.0689218		-0.00392848		-0.014947		0.423621	0.391744	0.183324	0.202276	0.035659	0.0550845	-0.009989	0.00634547	-0.029908	0.00812074	0.49516	0.417797	0.164198	0.212695	0.0532274	0.0619054	0.0160681	0.01508	0.00799897	0.00108969	0.479975	0.433546	0.222553
26.5	0.418036	0.395136	0.164851	0.190201	0.0448356	0.0465989	-0.0017513	0.0131453	0.410763	0.38743	0.156766	0.17892	0.0493397	0.0536305	-0.00157382	0.00719363	0.427889		0.176461		0.0696954		-0.00380489		-0.0147459		0.422538	0.392061	0.182286	0.202746	0.038171	0.0552578	-0.009612	0.00636746	-0.028074	0.00814978	0.495577	0.418328	0.164733	0.213262	0.0534958	0.0621113	0.0161429	0.0151338	0.00794708	0.00109367	0.480378	0.433914	0.223223
26.6	0.418119	0.395534	0.165399	0.190656	0.0450106	0.0467428	-0.00166698	0.0131893	0.411316	0.387799	0.157361	0.179351	0.049606	0.0537999	-0.00143229	0.00721839	0.428506		0.176768		0.0703289		-0.00379942		-0.0146088		0.421392	0.392375	0.182903	0.203213	0.038481	0.055431	-0.01161	0.00638943	-0.026875	0.0081788	0.495994	0.418855	0.165312	0.213828	0.0536766	0.062317	0.0163068	0.0151876	0.00781759	0.00109765	0.480711	0.434278	0.223943
26.7	0.418178	0.39593	0.165965	0.19111	0.0451281	0.0468865	-0.00158456	0.0132333	0.411936	0.388164	0.157987	0.17978	0.0499369	0.0539691	-0.00128283	0.00724314	0.429052		0.177237		0.0708947		-0.00387122		-0.0144883		0.423596	0.392686	0.184527	0.20368	0.039392	0.0556039	-0.014466	0.00641138	-0.025504	0.00820781	0.496494	0.419379	0.165978	0.214393	0.0538572	0.0625225	0.0165297	0.0152414	0.00767112	0.00110163	0.481	0.434639	0.224746
26.8	0.418254	0.396322	0.166558	0.191562	0.0452252	0.0470301	-0.00152566	0.0132773	0.412559	0.388527	0.158567	0.180209	0.0502787	0.0541381	-0.00113964	0.00726787	0.429434		0.177706		0.0713804		-0.00400515		-0.0144069		0.425893	0.392994	0.181958	0.204144	0.039265	0.0557766	-0.016255	0.00643333	-0.024018	0.0082368	0.49698	0.419899	0.166667	0.214956	0.0540321	0.0627278	0.0168007	0.0152951	0.00753847	0.0011056	0.481206	0.434997	0.225586
26.9	0.418467	0.396711	0.167256	0.192013	0.0453027	0.0471734	-0.00153155	0.0133212	0.413186	0.388886	0.159061	0.180635	0.0506018	0.0543068	-0.000980453	0.00729258	0.429638		0.178178		0.0718213		-0.00410896		-0.0143746		0.426366	0.393299	0.181577	0.204607	0.039307	0.055949	-0.016094	0.00645525	-0.025251	0.00826579	0.497413	0.420415	0.167294	0.215518	0.0542545	0.0629329	0.0170676	0.0153488	0.00741794	0.00110958	0.481369	0.435351	0.226433
27	0.418747	0.397097	0.168033	0.192463	0.0453599	0.0473165	-0.00162894	0.0133651	0.413786	0.389242	0.159476	0.181061	0.0508303	0.0544753	-0.000818303	0.00731727	0.429859		0.178656		0.0723092		-0.0042041		-0.0143495		0.427605	0.393601	0.182488	0.205068	0.038536	0.0561212	-0.016194	0.00647717	-0.02589	0.00829476	0.497941	0.420928	0.167823	0.216078	0.0545546	0.0631378	0.017327	0.0154025	0.00734099	0.00111355	0.481404	0.435702	0.227198
27.1	0.419069	0.397479	0.168836	0.192911	0.0454457	0.0474593	-0.00175053	0.0134089	0.414436	0.389596	0.159824	0.181484	0.0509718	0.0546436	-0.000631798	0.00734195	0.430114		0.179201		0.072862		-0.00425871		-0.0142611		0.428966	0.3939	0.182249	0.205528	0.039573	0.0562932	-0.014691	0.00649906	-0.026106	0.00832372	0.498547	0.421436	0.168279	0.216637	0.0549584	0.0633425	0.017525	0.0154562	0.00732111	0.00111753	0.481449	0.43605	0.227832
27.2	0.419465	0.397858	0.169675	0.193357	0.0455812	0.047602	-0.00187859	0.0134527	0.415131	0.389946	0.160154	0.181907	0.0510277	0.0548117	-0.000486251	0.00736662	0.430461		0.179699		0.0734064		-0.00427932		-0.0141869		0.429316	0.394196	0.182861	0.205986	0.036494	0.0564649	-0.012709	0.00652095	-0.025733	0.00835267	0.499091	0.421941	0.16873	0.217195	0.0553094	0.063547	0.0177272	0.0155098	0.00730642	0.0011215	0.48156	0.436395	0.228325
27.3	0.419923	0.398234	0.170566	0.193803	0.045737	0.0477445	-0.00199198	0.0134965	0.415826	0.390293	0.160493	0.182328	0.0510251	0.0549795	-0.00040703	0.00739126	0.430922		0.180212		0.073935		-0.004247		-0.0141307		0.430325	0.39449	0.186393	0.206443	0.032687	0.0566364	-0.011177	0.00654282	-0.027875	0.0083816	0.499571	0.422443	0.169194	0.217751	0.0555037	0.0637514	0.0179123	0.0155635	0.00722614	0.00112547	0.481693	0.436736	0.2287
27.4	0.420453	0.398607	0.171451	0.194247	0.0459359	0.0478868	-0.00211737	0.0135402	0.416477	0.390637	0.160876	0.182748	0.0509633	0.0551472	-0.000443881	0.00741589	0.431512		0.180729		0.0744336		-0.00421856		-0.0140252		0.431909	0.394781	0.187394	0.206898	0.029727	0.0568077	-0.010898	0.00656467	-0.028584	0.00841053	0.499956	0.422941	0.16973	0.218305	0.0555493	0.0639555	0.0180742	0.0156171	0.00712156	0.00112944	0.4818	0.437074	0.229048
27.5	0.421061	0.398977	0.172281	0.194689	0.0461516	0.0480288	-0.00216823	0.0135839	0.417039	0.390978	0.1613	0.183167	0.0509129	0.0553146	-0.000599288	0.0074405	0.432226		0.181168		0.0749056		-0.00416206		-0.0138739		0.430794	0.395068	0.186079	0.207352	0.028387	0.0569787	-0.009732	0.00658651	-0.030131	0.00843943	0.500182	0.423436	0.170302	0.218859	0.0555215	0.0641594	0.0182004	0.0156707	0.00694498	0.00113341	0.481881	0.437409	0.229418
27.6	0.421725	0.399343	0.17307	0.19513	0.046331	0.0481707	-0.00214447	0.0136275	0.41749	0.391316	0.161789	0.183584	0.0508511	0.0554818	-0.000890949	0.0074651	0.432963		0.181538		0.0753831		-0.00402334		-0.0137379		0.431087	0.395353	0.186675	0.207804	0.026175	0.0571495	-0.01008	0.00660834	-0.029551	0.00846833	0.500382	0.423926	0.170936	0.219411	0.0554574	0.0643631	0.0182828	0.0157242	0.00667416	0.00113738	0.481948	0.437741	0.229865
27.7	0.422474	0.399707	0.17382	0.195569	0.0464356	0.0483123	-0.00203912	0.0136711	0.417826	0.391651	0.162353	0.184	0.0507953	0.0556488	-0.00123775	0.00748967	0.433654		0.181857		0.0758293		-0.00384472		-0.0135591		0.431484	0.395636	0.187236	0.208254	0.027459	0.0573201	-0.010388	0.00663015	-0.029679	0.00849722	0.500566	0.424414	0.171579	0.219961	0.0554248	0.0645667	0.0183035	0.0157777	0.0063598	0.00114135	0.481991	0.438069	0.230394
27.8	0.423305	0.400067	0.174489	0.196008	0.046507	0.0484537	-0.00184763	0.0137147	0.418025	0.391983	0.163021	0.184415	0.0507047	0.0558156	-0.00157335	0.00751424	0.434264		0.182149		0.0762466		-0.00372025		-0.013369		0.431355	0.395915	0.185852	0.208703	0.029981	0.0574904	-0.011418	0.00665195	-0.02836	0.00852609	0.500844	0.424898	0.172267	0.220511	0.0554845	0.06477	0.0183345	0.0158312	0.00609525	0.00114531	0.482085	0.438395	0.231016
27.9	0.424	0.400425	0.175107	0.196444	0.046571	0.048595	-0.00156585	0.0137582	0.418141	0.392312	0.163765	0.184829	0.0506154	0.0559821	-0.00187759	0.00753878	0.434759		0.182439		0.0766996		-0.00368236		-0.0132058		0.430422	0.396192	0.186029	0.20915	0.031089	0.0576605	-0.012675	0.00667373	-0.027698	0.00855495	0.501238	0.425378	0.172961	0.221058	0.0556406	0.0649732	0.0183862	0.0158847	0.00587752	0.00114928	0.482154	0.438717	0.231656
28	0.424593	0.400779	0.175672	0.19688	0.0466681	0.048736	-0.00125127	0.0138017	0.418275	0.392639	0.164546	0.185241	0.0505135	0.0561484	-0.00215756	0.00756331	0.435064		0.1828		0.0771933		-0.00368397		-0.013061		0.431226	0.396466	0.187929	0.209596	0.031892	0.0578304	-0.014323	0.0066955	-0.026014	0.0085838	0.501656	0.425855	0.173719	0.221605	0.0558422	0.0651761	0.0184502	0.0159382	0.00576329	0.00115324	0.48234	0.439037	0.232208
28.1	0.425196	0.401131	0.176235	0.197314	0.0467591	0.0488768	-0.000966759	0.0138452	0.418479	0.392962	0.165309	0.185651	0.050447	0.0563146	-0.00238134	0.00758782	0.435247		0.183159		0.0775367		-0.00371408		-0.012942		0.431056	0.396738	0.189143	0.21004	0.0337	0.0580001	-0.014561	0.00671725	-0.025857	0.00861263	0.502017	0.426329	0.174485	0.22215	0.0559788	0.0653789	0.0185524	0.0159916	0.00576713	0.0011572	0.482587	0.439353	0.232681
28.2	0.425789	0.401479	0.17677	0.197746	0.0468923	0.0490174	-0.000743438	0.0138886	0.41872	0.393283	0.166008	0.186061	0.0503983	0.0564805	-0.00253384	0.00761232	0.435368		0.183525		0.0777004		-0.00378307		-0.0129093		0.431367	0.397007	0.188999	0.210483	0.034881	0.0581695	-0.014167	0.00673899	-0.025801	0.00864145	0.502333	0.4268	0.175257	0.222694	0.0560161	0.0655815	0.0186967	0.016045	0.00583365	0.00116116	0.482807	0.439667	0.233119
28.3	0.426324	0.401825	0.177334	0.198177	0.0469946	0.0491578	-0.000623679	0.013932	0.41899	0.393601	0.166604	0.186469	0.0503823	0.0566462	-0.0026486	0.00763679	0.435487		0.183883		0.077785		-0.00378812		-0.0129228		0.432226	0.397273	0.189836	0.210924	0.036306	0.0583387	-0.012532	0.00676072	-0.026949	0.00867026	0.502672	0.427266	0.175954	0.223236	0.0560415	0.0657838	0.018791	0.0160984	0.0059351	0.00116512	0.482981	0.439977	0.233508
28.4	0.426992	0.402168	0.177834	0.198607	0.0470758	0.049298	-0.000529855	0.0139753	0.41932	0.393916	0.167095	0.186876	0.0504011	0.0568116	-0.00271706	0.00766125	0.435645		0.18424		0.0778063		-0.00372771		-0.012955		0.434775	0.397537	0.191917	0.211364	0.03678	0.0585076	-0.010929	0.00678243	-0.028313	0.00869906	0.502963	0.42773	0.176634	0.223777	0.0560486	0.065986	0.018856	0.0161518	0.00607542	0.00116908	0.483225	0.440285	0.233873
28.5	0.427777	0.402508	0.17828	0.199036	0.0471175	0.049438	-0.000423968	0.0140186	0.419735	0.394228	0.167494	0.187282	0.050438	0.0569769	-0.00272696	0.0076857	0.43585		0.184587		0.0776812		-0.00368646		-0.0129556		0.436575	0.397798	0.192622	0.211802	0.037762	0.0586764	-0.011143	0.00680412	-0.02847	0.00872785	0.503279	0.42819	0.177293	0.224317	0.0560166	0.066188	0.018914	0.0162051	0.00623047	0.00117304	0.483579	0.440589	0.23428
28.6	0.428485	0.402845	0.178626	0.199463	0.0471915	0.0495778	-0.00027563	0.0140619	0.420139	0.394538	0.167805	0.187686	0.0504498	0.0571419	-0.00271186	0.00771013	0.436152		0.184923		0.0775598		-0.00368073		-0.0129372		0.438042	0.398057	0.192251	0.212238	0.037882	0.0588449	-0.012573	0.0068258	-0.028793	0.00875662	0.50359	0.428648	0.177986	0.224855	0.0560399	0.0663898	0.0189592	0.0162584	0.00640501	0.001177	0.484037	0.440891	0.234746
28.7	0.429162	0.403179	0.17894	0.199889	0.0472621	0.0497174	-0.000116898	0.0141051	0.420533	0.394845	0.168074	0.188089	0.0504244	0.0573068	-0.00271742	0.00773454	0.436554		0.185325		0.0774367		-0.00365191		-0.0128949		0.438509	0.398313	0.191707	0.212673	0.03785	0.0590131	-0.013405	0.00684747	-0.029869	0.00878538	0.50394	0.429101	0.17868	0.225392	0.0561073	0.0665914	0.0189548	0.0163117	0.00655266	0.00118095	0.48458	0.44119	0.235199
28.8	0.429763	0.40351	0.179201	0.200313	0.0473828	0.0498568	5.44092e-05	0.0141483	0.420913	0.39515	0.168343	0.188491	0.0504336	0.0574714	-0.00274779	0.00775893	0.437015		0.185847		0.0771674		-0.00359408		-0.0128285		0.43791	0.398567	0.190863	0.213107	0.035292	0.0591812	-0.013264	0.00686912	-0.031278	0.00881413	0.504196	0.429552	0.179421	0.225927	0.0561852	0.0667928	0.0189512	0.016365	0.00666726	0.00118491	0.485083	0.441487	0.235653
28.9	0.430256	0.403839	0.179488	0.200736	0.0474879	0.049996	0.000124643	0.0141914	0.421288	0.395451	0.168659	0.188891	0.0504527	0.0576358	-0.00277651	0.00778331	0.437521		0.186514		0.0767886		-0.00350423		-0.0127797		0.436553	0.398818	0.190858	0.213539	0.033489	0.059349	-0.012498	0.00689076	-0.030608	0.00884286	0.504493	0.429999	0.180132	0.226462	0.0562269	0.066994	0.0189455	0.0164183	0.00674665	0.00118886	0.485486	0.44178	0.236086
29	0.430757	0.404165	0.179785	0.201158	0.0476457	0.050135	0.000120337	0.0142346	0.421578	0.39575	0.168999	0.189291	0.0505016	0.0578	-0.00281285	0.00780767	0.438073		0.187283		0.076432		-0.00336924		-0.0128041		0.437628	0.399067	0.192977	0.21397	0.033406	0.0595166	-0.011064	0.00691239	-0.030183	0.00887159	0.504835	0.430443	0.180816	0.226995	0.0562762	0.067195	0.0189585	0.0164715	0.00680184	0.00119282	0.485757	0.442071	0.2365
29.1	0.431353	0.404488	0.180111	0.201578	0.0478192	0.0502737	5.29873e-05	0.0142776	0.421789	0.396047	0.169365	0.189689	0.0506322	0.0579639	-0.00287735	0.00783202	0.438628		0.188087		0.0760936		-0.00319891		-0.0128269		0.438567	0.399313	0.195646	0.214399	0.03465	0.0596839	-0.010144	0.006934	-0.029785	0.0089003	0.50519	0.430884	0.18139	0.227526	0.0562865	0.0673958	0.019013	0.0165247	0.00682909	0.00119677	0.485981	0.442359	0.236948
29.2	0.431922	0.404809	0.180401	0.201997	0.0479945	0.0504123	-5.7854e-06	0.0143207	0.421893	0.396341	0.169712	0.190085	0.050908	0.0581277	-0.00293894	0.00785635	0.438999		0.18886		0.0757091		-0.00306006		-0.0128306		0.437273	0.399558	0.197467	0.214827	0.036791	0.0598511	-0.010321	0.00695559	-0.029401	0.00892899	0.505562	0.431322	0.181951	0.228056	0.0563383	0.0675964	0.0191401	0.0165778	0.00686231	0.00120072	0.48624	0.442644	0.237448
29.3	0.43248	0.405126	0.180678	0.202415	0.0481681	0.0505507	2.33372e-05	0.0143637	0.421943	0.396632	0.170026	0.190481	0.0512122	0.0582912	-0.00298655	0.00788066	0.439183		0.189583		0.0754161		-0.00302716		-0.0128507		0.436186	0.399799	0.200041	0.215253	0.040104	0.060018	-0.011617	0.00697717	-0.026999	0.00895768	0.505988	0.431757	0.182477	0.228585	0.0564287	0.0677968	0.0193304	0.016631	0.00690833	0.00120467	0.486557	0.442927	0.237961
29.4	0.432988	0.405441	0.180943	0.202831	0.0483721	0.0506889	0.000147584	0.0144066	0.421915	0.396921	0.170295	0.190875	0.0515712	0.0584546	-0.00305456	0.00790496	0.439105		0.190215		0.0751374		-0.00305933		-0.0129289		0.436893	0.400039	0.200941	0.215678	0.043011	0.0601847	-0.012966	0.00699874	-0.026772	0.00898635	0.506422	0.432189	0.183059	0.229113	0.0565314	0.0679971	0.0195537	0.0166841	0.00695955	0.00120862	0.486971	0.443207	0.238527
29.5	0.433447	0.405754	0.181242	0.203246	0.0485265	0.0508268	0.000298572	0.0144495	0.421842	0.397207	0.170547	0.191268	0.0519754	0.0586177	-0.00314556	0.00792923	0.4389		0.190777		0.0748319		-0.00307861		-0.0130538		0.435781	0.400276	0.200123	0.216101	0.042608	0.0603511	-0.01447	0.00702029	-0.026685	0.00901502	0.506803	0.432617	0.183696	0.229639	0.0565665	0.0681971	0.0197904	0.0167372	0.00702456	0.00121256	0.487429	0.443484	0.239164
29.6	0.433868	0.406064	0.181595	0.203659	0.0486342	0.0509646	0.000433929	0.0144924	0.421762	0.397491	0.170787	0.19166	0.0523709	0.0587806	-0.00317068	0.0079535	0.438606		0.191222		0.0745932		-0.00308131		-0.0132283		0.432488	0.400511	0.199312	0.216523	0.040821	0.0605174	-0.014785	0.00704183	-0.02666	0.00904366	0.507096	0.433043	0.184387	0.230164	0.0566081	0.068397	0.0199849	0.0167903	0.0070606	0.00121651	0.487777	0.443759	0.239837
29.7	0.434262	0.406371	0.181999	0.204072	0.0486958	0.0511022	0.000545535	0.0145353	0.421716	0.397772	0.171088	0.19205	0.0526902	0.0589433	-0.0031385	0.00797774	0.438451		0.191591		0.0744559		-0.00307538		-0.0134359		0.433306	0.400743	0.20077	0.216944	0.038642	0.0606834	-0.014865	0.00706336	-0.025345	0.0090723	0.507314	0.433465	0.185014	0.230688	0.0566751	0.0685967	0.0201192	0.0168434	0.00710976	0.00122046	0.488035	0.444031	0.240566
29.8	0.434708	0.406676	0.182448	0.204483	0.0487883	0.0512395	0.000572838	0.0145781	0.421746	0.398051	0.171433	0.19244	0.0530205	0.0591058	-0.00304204	0.00800197	0.438351		0.191824		0.0743945		-0.00307868		-0.0136689		0.435535	0.400973	0.201693	0.217363	0.037951	0.0608491	-0.014527	0.00708487	-0.025716	0.00910092	0.507448	0.433885	0.185516	0.23121	0.0567512	0.0687961	0.020165	0.0168964	0.00719681	0.0012244	0.488357	0.4443	0.241426
29.9	0.435125	0.406978	0.182899	0.204892	0.0489022	0.0513767	0.000578948	0.0146209	0.421801	0.398328	0.1718	0.192828	0.0533945	0.0592681	-0.002905	0.00802619	0.438427		0.191977		0.0743748		-0.00309526		-0.01387		0.43501	0.401202	0.201011	0.21778	0.037796	0.0610147	-0.01439	0.00710636	-0.025197	0.00912954	0.507479	0.434301	0.185896	0.231731	0.0568704	0.0689954	0.0201666	0.0169494	0.00730532	0.00122834	0.48875	0.444567	0.24238
30	0.435449	0.407277	0.18338	0.205301	0.0490259	0.0515137	0.000573667	0.0146636	0.421895	0.398602	0.172157	0.193215	0.053831	0.0594301	-0.00271151	0.00805038	0.43848		0.192003		0.0744162		-0.00314803		-0.0140123		0.435815	0.401427	0.201658	0.218196	0.037998	0.06118	-0.014682	0.00712784	-0.025422	0.00915814	0.50754	0.434715	0.186179	0.232251	0.0570232	0.0691945	0.0201444	0.0170024	0.00743705	0.00123229	0.489156	0.444832	0.24334
30.1	0.435649	0.407574	0.183895	0.205708	0.0492083	0.0516504	0.000583243	0.0147063	0.42201	0.398873	0.172508	0.1936	0.0542633	0.059592	-0.00251822	0.00807456	0.438557		0.192036		0.0744025		-0.00324381		-0.0140955		0.43953	0.401651	0.202233	0.218611	0.037541	0.0613451	-0.014545	0.00714931	-0.025347	0.00918672	0.50775	0.435125	0.186479	0.232769	0.057215	0.0693934	0.0201014	0.0170553	0.00759591	0.00123623	0.489552	0.445094	0.244276
30.2	0.435742	0.407869	0.184462	0.206114	0.0494592	0.051787	0.0005767	0.014749	0.42217	0.399143	0.17287	0.193985	0.0546725	0.0597536	-0.00234707	0.00809873	0.438494		0.192092		0.0745025		-0.0033502		-0.0141223		0.439804	0.401873	0.201231	0.219024	0.037947	0.06151	-0.013806	0.00717076	-0.025388	0.0092153	0.508034	0.435533	0.186796	0.233286	0.0574714	0.0695921	0.0200435	0.0171083	0.00781895	0.00124017	0.489847	0.445353	0.245145
30.3	0.435791	0.408161	0.185042	0.206518	0.0497781	0.0519234	0.000625282	0.0147916	0.422259	0.39941	0.173258	0.194368	0.0549962	0.0599151	-0.00217751	0.00812287	0.438512		0.192265		0.0746439		-0.00338789		-0.0141141		0.438667	0.402092	0.198643	0.219436	0.038364	0.0616747	-0.013966	0.0071922	-0.026748	0.00924386	0.508293	0.435938	0.187168	0.233802	0.0577791	0.0697906	0.020068	0.0171612	0.00801857	0.00124411	0.490073	0.445611	0.245947
30.4	0.435836	0.408451	0.185625	0.206921	0.0501437	0.0520595	0.000758425	0.0148342	0.422276	0.399674	0.173722	0.19475	0.0552155	0.0600763	-0.00196872	0.008147	0.438531		0.192515		0.0748139		-0.00336615		-0.0140624		0.439712	0.402309	0.19901	0.219846	0.040258	0.0618391	-0.014328	0.00721363	-0.027173	0.00927241	0.508523	0.436339	0.18756	0.234317	0.0580589	0.0699889	0.0201489	0.0172141	0.0082166	0.00124804	0.490196	0.445865	0.246709
30.5	0.4359	0.408738	0.186152	0.207323	0.0505953	0.0521955	0.000994516	0.0148767	0.422111	0.399937	0.174228	0.195131	0.0553782	0.0602373	-0.001755	0.00817112	0.438633		0.192798		0.0749375		-0.00330721		-0.0140091		0.439968	0.402525	0.197445	0.220255	0.042587	0.0620033	-0.014452	0.00723504	-0.027044	0.00930095	0.508701	0.436738	0.187927	0.23483	0.0582927	0.0701871	0.0202436	0.017267	0.0083538	0.00125198	0.49028	0.446118	0.247514
30.6	0.436011	0.409023	0.186583	0.207724	0.0510435	0.0523313	0.00130572	0.0149192	0.421814	0.400197	0.174778	0.19551	0.0555288	0.0603981	-0.00158541	0.00819522	0.438698		0.193101		0.0751892		-0.00321853		-0.0139719		0.440467	0.402738	0.197276	0.220663	0.045668	0.0621673	-0.013638	0.00725643	-0.027684	0.00932947	0.508772	0.437135	0.188236	0.235342	0.0584243	0.070385	0.020346	0.0173198	0.00841484	0.00125592	0.490336	0.446368	0.24832
30.7	0.436179	0.409305	0.186937	0.208123	0.0515179	0.0524669	0.00165512	0.0149617	0.421412	0.400455	0.175289	0.195889	0.0556796	0.0605587	-0.00142627	0.0082193	0.438818		0.193409		0.075557		-0.00312361		-0.0139509		0.44123	0.402949	0.198989	0.221069	0.046898	0.0623311	-0.014274	0.00727781	-0.031217	0.00935799	0.50877	0.437528	0.188563	0.235852	0.0584062	0.0705828	0.0204659	0.0173726	0.0083571	0.00125985	0.490401	0.446615	0.249147
30.8	0.436294	0.409585	0.187243	0.208521	0.0519073	0.0526022	0.00200325	0.0150041	0.421048	0.40071	0.175774	0.196266	0.0558594	0.0607191	-0.00129272	0.00824336	0.4389		0.19366		0.0760321		-0.00305711		-0.0139361		0.443182	0.403158	0.201673	0.221474	0.046472	0.0624946	-0.014091	0.00729918	-0.032302	0.00938649	0.508794	0.437918	0.188996	0.236362	0.05834	0.0707803	0.0205244	0.0174254	0.00826144	0.00126378	0.490352	0.446861	0.249984
30.9	0.436354	0.409863	0.187552	0.208918	0.0522403	0.0527374	0.00228222	0.0150465	0.420837	0.400963	0.176224	0.196642	0.0560841	0.0608793	-0.00118957	0.00826741	0.438969		0.193857		0.076559		-0.00297163		-0.0139563		0.442701	0.403365	0.203778	0.221877	0.043886	0.0626579	-0.01424	0.00732054	-0.032873	0.00941498	0.508854	0.438306	0.189523	0.23687	0.0583438	0.0709777	0.0205337	0.0174782	0.0080724	0.00126772	0.490236	0.447104	0.250796
31	0.43627	0.410138	0.187864	0.209314	0.0525116	0.0528724	0.00249098	0.0150889	0.420826	0.401214	0.176698	0.197017	0.0563136	0.0610392	-0.00108724	0.00829144	0.439114		0.194116		0.0771233		-0.00286449		-0.0139647		0.441205	0.40357	0.205244	0.222279	0.042285	0.062821	-0.01228	0.00734187	-0.032818	0.00944345	0.508916	0.438691	0.190078	0.237377	0.0584565	0.0711749	0.0205139	0.0175309	0.00782661	0.00127165	0.49006	0.447344	0.251542
31.1	0.436089	0.410411	0.18821	0.209708	0.0527774	0.0530072	0.00265472	0.0151312	0.421026	0.401463	0.177209	0.19739	0.0565729	0.061199	-0.000937722	0.00831546	0.439368		0.194467		0.0775333		-0.00274988		-0.0139661		0.43942	0.403773	0.205723	0.22268	0.040612	0.0629839	-0.011584	0.0073632	-0.032219	0.00947192	0.509002	0.439073	0.190679	0.237882	0.0586408	0.0713719	0.0204814	0.0175837	0.00754229	0.00127558	0.489879	0.447583	0.252227
31.2	0.435835	0.410682	0.188601	0.210101	0.0529868	0.0531418	0.00279082	0.0151735	0.42131	0.40171	0.177746	0.197763	0.0568424	0.0613586	-0.000751212	0.00833946	0.4397		0.194821		0.077639		-0.00260466		-0.0139905		0.438546	0.403974	0.206161	0.223079	0.041486	0.0631466	-0.009793	0.00738451	-0.027855	0.00950037	0.509127	0.439453	0.19126	0.238387	0.0588953	0.0715687	0.0204778	0.0176364	0.00727269	0.00127951	0.48972	0.447819	0.252876
31.3	0.435584	0.410951	0.189099	0.210493	0.0531708	0.0532762	0.00286197	0.0152157	0.421548	0.401955	0.17825	0.198134	0.0571398	0.0615179	-0.000548917	0.00836344	0.440015		0.195179		0.0775238		-0.0024713		-0.0139956		0.435328	0.404173	0.207585	0.223477	0.0417	0.063309	-0.008286	0.00740581	-0.024872	0.00952881	0.509147	0.43983	0.191734	0.23889	0.0591587	0.0717653	0.0205347	0.0176891	0.00701657	0.00128343	0.489606	0.448053	0.253498
31.4	0.43539	0.411217	0.189691	0.210883	0.0533452	0.0534104	0.00291374	0.015258	0.421669	0.402197	0.17867	0.198504	0.0574076	0.0616771	-0.000375752	0.00838741	0.440301		0.195523		0.0773653		-0.0024083		-0.0139605		0.434983	0.40437	0.206703	0.223874	0.042523	0.0634712	-0.006832	0.00742709	-0.02396	0.00955723	0.50916	0.440204	0.192078	0.239391	0.0594029	0.0719618	0.0206308	0.0177417	0.00683417	0.00128736	0.489427	0.448285	0.254114
31.5	0.4353	0.411481	0.190375	0.211272	0.0535109	0.0535444	0.00290716	0.0153001	0.421742	0.402438	0.178974	0.198873	0.0575915	0.061836	-0.000253659	0.00841136	0.440485		0.195807		0.0772384		-0.00234156		-0.0138844		0.436017	0.404566	0.206572	0.224269	0.041247	0.0636332	-0.006772	0.00744836	-0.023989	0.00958565	0.509223	0.440575	0.192391	0.239892	0.0596568	0.072158	0.0207107	0.0177943	0.00668487	0.00129129	0.489161	0.448515	0.25475
31.6	0.435232	0.411743	0.19109	0.21166	0.0536628	0.0536782	0.00288185	0.0153423	0.421744	0.402676	0.179204	0.199241	0.0576425	0.0619947	-0.000173577	0.0084353	0.4406		0.195976		0.0772032		-0.00226491		-0.0138058		0.43628	0.404759	0.208069	0.224663	0.040405	0.063795	-0.007178	0.00746961	-0.023772	0.00961405	0.509292	0.440944	0.192676	0.240391	0.0599281	0.072354	0.0207929	0.0178469	0.00658771	0.00129521	0.488777	0.448742	0.255366
31.7	0.435269	0.412002	0.191831	0.212047	0.0537348	0.0538118	0.00287666	0.0153844	0.421728	0.402912	0.179396	0.199607	0.057582	0.0621532	-0.000130515	0.00845921	0.440751		0.196226		0.0772791		-0.00219291		-0.0137397		0.437439	0.404951	0.208719	0.225055	0.039843	0.0639566	-0.007836	0.00749085	-0.025369	0.00964244	0.509403	0.44131	0.192976	0.240889	0.0602027	0.0725499	0.0208433	0.0178995	0.00653551	0.00129914	0.488272	0.448967	0.255964
31.8	0.435368	0.41226	0.192455	0.212433	0.0537807	0.0539452	0.00289062	0.0154264	0.421764	0.403146	0.179625	0.199973	0.0573874	0.0623116	-0.000137673	0.00848312	0.441059		0.19663		0.0774518		-0.00212015		-0.0137096		0.438856	0.405141	0.206851	0.225446	0.039866	0.0641179	-0.00832	0.00751208	-0.02587	0.00967082	0.509611	0.441674	0.193318	0.241386	0.0604304	0.0727456	0.0208651	0.0179521	0.00648441	0.00130306	0.487676	0.449191	0.256544
31.9	0.435452	0.412515	0.192984	0.212817	0.0537763	0.0540784	0.00291124	0.0154685	0.421877	0.403378	0.179864	0.200337	0.0571363	0.0624697	-0.000180187	0.008507	0.441523		0.197125		0.077696		-0.00194761		-0.0137		0.438319	0.405328	0.206249	0.225836	0.039858	0.064279	-0.008699	0.00753329	-0.026736	0.00969919	0.509811	0.442035	0.19374	0.241882	0.0605388	0.0729411	0.0208665	0.0180046	0.00640446	0.00130698	0.487094	0.449412	0.257131
32	0.435576	0.412768	0.193448	0.2132	0.0536794	0.0542115	0.0029908	0.0155104	0.421984	0.403608	0.180164	0.2007	0.0568739	0.0626276	-0.000272759	0.00853087	0.442101		0.197657		0.0780149		-0.00172044		-0.0137317		0.438259	0.405515	0.207537	0.226225	0.041494	0.0644399	-0.01057	0.00755449	-0.027857	0.00972754	0.509896	0.442393	0.194205	0.242376	0.0604994	0.0731364	0.0208983	0.0180571	0.00628596	0.0013109	0.486608	0.449631	0.257696
32.1	0.435715	0.413019	0.193872	0.213582	0.0535032	0.0543443	0.00306534	0.0155524	0.422022	0.403837	0.18045	0.201062	0.0566405	0.0627853	-0.000395562	0.00855472	0.442712		0.19821		0.0783654		-0.00144571		-0.0137645		0.437506	0.405699	0.208068	0.226612	0.0427	0.0646006	-0.011465	0.00757568	-0.028767	0.00975588	0.509898	0.442749	0.194694	0.242869	0.0603558	0.0733315	0.0209224	0.0181096	0.00615549	0.00131482	0.486235	0.449848	0.258257
32.2	0.435843	0.413268	0.194191	0.213963	0.053403	0.0544769	0.00309614	0.0155943	0.422036	0.404063	0.18076	0.201423	0.0564364	0.0629428	-0.000510924	0.00857856	0.443219		0.198719		0.0787684		-0.0011535		-0.0137892		0.436956	0.405881	0.208131	0.226997	0.042478	0.0647611	-0.012142	0.00759685	-0.029839	0.00978421	0.50981	0.443102	0.195181	0.243361	0.0602112	0.0735264	0.0209416	0.0181621	0.00600313	0.00131874	0.485964	0.450063	0.258871
32.3	0.435951	0.413515	0.194498	0.214342	0.0533102	0.0546094	0.00312893	0.0156362	0.422032	0.404287	0.181083	0.201783	0.056317	0.0631	-0.000598717	0.00860238	0.443512		0.199157		0.0791994		-0.000825014		-0.0138019		0.439229	0.406062	0.2103	0.227382	0.043074	0.0649213	-0.01248	0.007618	-0.031563	0.00981253	0.509783	0.443453	0.195698	0.243851	0.0601142	0.0737211	0.0209571	0.0182146	0.00582931	0.00132266	0.485715	0.450276	0.259522
32.4	0.43613	0.41376	0.194809	0.21472	0.0532306	0.0547417	0.00318099	0.015678	0.42205	0.404509	0.181479	0.202141	0.0561716	0.0632571	-0.00061504	0.00862619	0.443603		0.199648		0.0796224		-0.000536653		-0.0137899		0.440189	0.406241	0.212449	0.227765	0.044017	0.0650813	-0.012529	0.00763914	-0.032566	0.00984083	0.509871	0.443802	0.196218	0.244341	0.0601166	0.0739157	0.0209833	0.018267	0.00562239	0.00132657	0.48553	0.450487	0.260201
32.5	0.436328	0.414003	0.195054	0.215097	0.0532334	0.0548737	0.00324381	0.0157198	0.422062	0.404729	0.181914	0.202499	0.0559814	0.063414	-0.000529321	0.00864997	0.443556		0.200201		0.0799475		-0.000354859		-0.0137695		0.440529	0.406418	0.21446	0.228147	0.04532	0.0652411	-0.010374	0.00766027	-0.031899	0.00986912	0.510019	0.444147	0.196744	0.244829	0.0602279	0.0741101	0.021009	0.0183194	0.00544709	0.00133049	0.485301	0.450696	0.260858
32.6	0.436524	0.414243	0.19525	0.215473	0.0533294	0.0550056	0.00332596	0.0157616	0.422113	0.404948	0.182393	0.202855	0.0557477	0.0635707	-0.000345108	0.00867375	0.443483		0.200848		0.080222		-0.0002743		-0.0137716		0.44201	0.406594	0.213483	0.228527	0.047716	0.0654007	-0.008397	0.00768139	-0.031525	0.0098974	0.510282	0.444491	0.197253	0.245316	0.0604557	0.0743042	0.0210086	0.0183718	0.00533847	0.0013344	0.485114	0.450903	0.261482
32.7	0.436701	0.414482	0.195457	0.215848	0.0534315	0.0551373	0.00339071	0.0158033	0.422181	0.405164	0.182887	0.20321	0.0555274	0.0637272	-0.000140956	0.0086975	0.443446		0.201561		0.0805149		-0.000219216		-0.0137822		0.44212	0.406768	0.212385	0.228907	0.048546	0.0655601	-0.006801	0.00770249	-0.030573	0.00992567	0.510581	0.444832	0.19775	0.245801	0.0607111	0.0744982	0.0209533	0.0184241	0.00527175	0.00133832	0.485021	0.451108	0.262008
32.8	0.436914	0.414719	0.195701	0.216221	0.0535862	0.0552687	0.00341621	0.015845	0.422295	0.405379	0.183428	0.203564	0.0553038	0.0638834	6.66367e-05	0.00872124	0.44345		0.202319		0.0807866		-0.000110251		-0.0138025		0.441106	0.40694	0.211404	0.229284	0.047908	0.0657193	-0.006365	0.00772357	-0.030146	0.00995393	0.510775	0.44517	0.198237	0.246286	0.0608991	0.074692	0.0208521	0.0184764	0.00527031	0.00134223	0.485051	0.451311	0.26247
32.9	0.437088	0.414953	0.195902	0.216593	0.0537355	0.0554	0.00337275	0.0158867	0.422403	0.405591	0.184025	0.203917	0.0551651	0.0640395	0.000268815	0.00874497	0.443465		0.20304		0.0809845		6.88726e-05		-0.0138784		0.441349	0.407111	0.211095	0.229661	0.046779	0.0658782	-0.005993	0.00774464	-0.028126	0.00998217	0.510963	0.445506	0.198712	0.246769	0.0610534	0.0748856	0.0207176	0.0185287	0.0053339	0.00134614	0.485118	0.451512	0.262945
33	0.437215	0.415186	0.196148	0.216964	0.053894	0.0555311	0.00325906	0.0159283	0.422569	0.405802	0.184662	0.204269	0.0551147	0.0641954	0.000449025	0.00876867	0.443454		0.203708		0.081189		0.000349425		-0.0139675		0.441669	0.40728	0.210236	0.230036	0.046979	0.066037	-0.007173	0.0077657	-0.027021	0.0100104	0.511237	0.44584	0.1992	0.247251	0.0612215	0.0750791	0.0205505	0.018581	0.00536084	0.00135005	0.485249	0.451712	0.263498
33.1	0.437422	0.415417	0.196435	0.217334	0.0539817	0.0556621	0.00307374	0.0159699	0.422815	0.406011	0.185328	0.20462	0.055131	0.064351	0.00055722	0.00879236	0.443434		0.204285		0.0813991		0.000733372		-0.0140236		0.440609	0.407447	0.209945	0.23041	0.04628	0.0661955	-0.008779	0.00778675	-0.025786	0.0100386	0.511518	0.446171	0.19973	0.247732	0.061428	0.0752723	0.0203936	0.0186333	0.00529711	0.00135396	0.485421	0.451909	0.264084
33.2	0.437655	0.415646	0.196784	0.217703	0.0540209	0.0557928	0.00292608	0.0160115	0.423177	0.406218	0.186011	0.20497	0.0552284	0.0645065	0.00064603	0.00881604	0.443397		0.204768		0.0815605		0.00110188		-0.0140613		0.440104	0.407612	0.210826	0.230783	0.046399	0.0663538	-0.010459	0.00780778	-0.024465	0.0100668	0.511731	0.4465	0.200345	0.248211	0.0616244	0.0754654	0.0202895	0.0186855	0.00515886	0.00135786	0.485476	0.452105	0.26467
33.3	0.437782	0.415873	0.197147	0.21807	0.0539946	0.0559233	0.00280666	0.016053	0.423651	0.406424	0.186634	0.205318	0.0553614	0.0646617	0.000742997	0.0088397	0.443379		0.205211		0.0816288		0.00139418		-0.0140875		0.439824	0.407777	0.211479	0.231154	0.04763	0.0665119	-0.011344	0.00782879	-0.022817	0.010095	0.511929	0.446827	0.201009	0.24869	0.0618679	0.0756582	0.0202075	0.0187377	0.00498278	0.00136177	0.485434	0.452298	0.265206
33.4	0.437896	0.416098	0.197601	0.218437	0.0540324	0.0560536	0.00271836	0.0160944	0.424204	0.406627	0.187168	0.205666	0.0554948	0.0648168	0.000873948	0.00886334	0.443412		0.205615		0.0815738		0.00160921		-0.0140992		0.440106	0.407939	0.211501	0.231525	0.048576	0.0666697	-0.012314	0.0078498	-0.024919	0.0101232	0.512094	0.447151	0.201686	0.249167	0.0621825	0.0758509	0.0201146	0.0187899	0.00473129	0.00136568	0.485293	0.45249	0.265577
33.5	0.438002	0.416321	0.19809	0.218802	0.054085	0.0561838	0.00263914	0.0161359	0.424845	0.406829	0.18762	0.206012	0.0556442	0.0649716	0.00103261	0.00888697	0.443578		0.206012		0.0814319		0.00174744		-0.0141388		0.439493	0.4081	0.210978	0.231894	0.047917	0.0668274	-0.013336	0.00787078	-0.027266	0.0101514	0.51224	0.447473	0.202357	0.249643	0.0625149	0.0760434	0.0200036	0.0188421	0.00452816	0.00136958	0.485058	0.452681	0.265821
33.6	0.438063	0.416542	0.19857	0.219166	0.0542325	0.0563137	0.00256959	0.0161773	0.425495	0.407029	0.188044	0.206357	0.0558702	0.0651263	0.00123924	0.00891058	0.443835		0.206454		0.0812412		0.00178797		-0.0142186		0.441723	0.408259	0.211446	0.232261	0.046597	0.0669848	-0.014234	0.00789176	-0.029074	0.0101795	0.512346	0.447793	0.202994	0.250118	0.0628427	0.0762358	0.0199676	0.0188942	0.00439115	0.00137349	0.484709	0.452869	0.266014
33.7	0.438152	0.416762	0.198992	0.219529	0.0544898	0.0564435	0.00249801	0.0162187	0.426128	0.407227	0.188467	0.206701	0.056072	0.0652807	0.00144761	0.00893418	0.444188		0.206945		0.0810981		0.00181542		-0.0143336		0.444264	0.408417	0.212508	0.232628	0.045871	0.0671421	-0.014131	0.00791272	-0.031409	0.0102077	0.512506	0.44811	0.203573	0.250592	0.063177	0.0764279	0.0199807	0.0189463	0.0043392	0.00137739	0.484445	0.453056	0.266191
33.8	0.438276	0.416979	0.199379	0.21989	0.0548431	0.0565731	0.00245196	0.01626	0.426686	0.407424	0.188902	0.207044	0.0562529	0.065435	0.00162389	0.00895775	0.444524		0.207422		0.0810186		0.001805		-0.0144574		0.445265	0.408573	0.214758	0.232993	0.044891	0.0672991	-0.013702	0.00793367	-0.033351	0.0102358	0.512676	0.448425	0.204089	0.251064	0.0635998	0.0766198	0.0200473	0.0189984	0.00438699	0.00138129	0.48428	0.45324	0.266356
33.9	0.438433	0.417195	0.199747	0.220251	0.055158	0.0567025	0.00242868	0.0163013	0.427165	0.407619	0.18935	0.207386	0.0564957	0.065589	0.0016867	0.00898132	0.444794		0.207877		0.0810194		0.00171596		-0.0145498		0.44462	0.408728	0.215929	0.233357	0.045068	0.0674559	-0.012618	0.0079546	-0.032273	0.0102639	0.51279	0.448738	0.204622	0.251535	0.063994	0.0768116	0.0201499	0.0190505	0.00457933	0.00138519	0.484237	0.453424	0.266619
34	0.438588	0.417409	0.200104	0.22061	0.0554387	0.0568317	0.00242296	0.0163425	0.427559	0.407812	0.189817	0.207727	0.0567912	0.0657429	0.00168178	0.00900486	0.444878		0.208363		0.0810361		0.00153782		-0.0146338		0.445129	0.408881	0.216734	0.233719	0.045105	0.0676125	-0.011739	0.00797552	-0.03236	0.010292	0.512916	0.449049	0.205185	0.252005	0.0643859	0.0770032	0.0202882	0.0191026	0.00484523	0.00138909	0.484269	0.453605	0.266954
34.1	0.438771	0.417621	0.200521	0.220968	0.0557	0.0569607	0.00245027	0.0163838	0.427892	0.408004	0.190313	0.208067	0.0571027	0.0658965	0.0015948	0.00902839	0.444745		0.208879		0.0811012		0.00131491		-0.0147432		0.443724	0.409033	0.219526	0.23408	0.045735	0.0677689	-0.01157	0.00799642	-0.032501	0.0103201	0.513015	0.449357	0.205769	0.252474	0.0646934	0.0771946	0.020372	0.0191546	0.00513125	0.00139299	0.484361	0.453785	0.267382
34.2	0.438961	0.417831	0.200977	0.221325	0.0559728	0.0570895	0.00244163	0.0164249	0.428208	0.408193	0.190853	0.208406	0.0574268	0.06605	0.00147802	0.00905191	0.444372		0.209331		0.0810889		0.00109409		-0.0148444		0.443334	0.409184	0.219454	0.234441	0.047067	0.067925	-0.011888	0.00801731	-0.03094	0.0103482	0.513088	0.449663	0.206345	0.252942	0.0649492	0.0773858	0.0204107	0.0192066	0.005352	0.00139688	0.484469	0.453963	0.267893
34.3	0.439209	0.41804	0.201445	0.221681	0.0562842	0.0572182	0.00238301	0.0164661	0.42855	0.408382	0.191417	0.208743	0.0577106	0.0662032	0.00136163	0.00907541	0.444063		0.209664		0.0810926		0.000892542		-0.0149208		0.443878	0.409333	0.216941	0.234799	0.047865	0.068081	-0.013125	0.00803819	-0.02905	0.0103763	0.51314	0.449967	0.206821	0.253409	0.0651358	0.0775768	0.0203737	0.0192586	0.00545335	0.00140078	0.484577	0.454139	0.268465
34.4	0.439439	0.418247	0.201903	0.222036	0.0567055	0.0573466	0.00228677	0.0165072	0.428942	0.408568	0.191991	0.20908	0.0578852	0.0663563	0.00132395	0.00909889	0.443813		0.209926		0.0812182		0.000653355		-0.0149875		0.445212	0.40948	0.216395	0.235157	0.048197	0.0682367	-0.014091	0.00805905	-0.028762	0.0104044	0.513186	0.450269	0.207107	0.253874	0.065351	0.0777677	0.0202826	0.0193105	0.00546049	0.00140467	0.484609	0.454314	0.269034
34.5	0.439681	0.418452	0.202315	0.22239	0.0572379	0.0574749	0.00220254	0.0165483	0.42938	0.408753	0.19258	0.209416	0.0579946	0.0665091	0.00132462	0.00912236	0.44364		0.210131		0.0814243		0.000420863		-0.0150255		0.445465	0.409626	0.218724	0.235514	0.047475	0.0683923	-0.014078	0.0080799	-0.029092	0.0104324	0.5132	0.450569	0.207171	0.254338	0.0655949	0.0779583	0.0201572	0.0193625	0.00543064	0.00140857	0.484703	0.454487	0.269575
34.6	0.439895	0.418655	0.202726	0.222742	0.0578093	0.057603	0.00212661	0.0165893	0.42983	0.408936	0.193119	0.20975	0.0580658	0.0666618	0.00136997	0.00914581	0.44355		0.210273		0.0816371		0.000208667		-0.015029		0.446546	0.409771	0.217699	0.235869	0.048215	0.0685476	-0.011551	0.00810074	-0.029085	0.0104605	0.513215	0.450866	0.207118	0.254801	0.0658739	0.0781488	0.020022	0.0194144	0.00540612	0.00141246	0.48493	0.454658	0.270059
34.7	0.439999	0.418857	0.203131	0.223093	0.0583558	0.0577309	0.00211426	0.0166303	0.430281	0.409118	0.193583	0.210084	0.058112	0.0668143	0.00138714	0.00916924	0.443652		0.210452		0.0818485		1.15916e-05		-0.0149482		0.447042	0.409914	0.22014	0.236223	0.048452	0.0687027	-0.009047	0.00812156	-0.029276	0.0104885	0.513249	0.451162	0.207053	0.255263	0.0661455	0.0783391	0.0198747	0.0194663	0.00541814	0.00141635	0.485262	0.454828	0.270451
34.8	0.440021	0.419057	0.203622	0.223444	0.0588385	0.0578586	0.00215479	0.0166713	0.43073	0.409298	0.193979	0.210416	0.0582464	0.0669665	0.00136111	0.00919266	0.443684		0.210705		0.0820774		-0.000173136		-0.0147748		0.447573	0.410056	0.22365	0.236575	0.05077	0.0688576	-0.005924	0.00814237	-0.028873	0.0105165	0.513332	0.451455	0.207097	0.255724	0.0663816	0.0785292	0.0197651	0.0195181	0.0054868	0.00142024	0.485607	0.454996	0.270839
34.9	0.440028	0.419255	0.204105	0.223793	0.0592329	0.0579861	0.0022369	0.0167122	0.431201	0.409477	0.194335	0.210747	0.0585149	0.0671186	0.00125819	0.00921606	0.443728		0.21101		0.082248		-0.000294164		-0.0145496		0.446336	0.410196	0.225242	0.236927	0.052724	0.0690123	-0.004167	0.00816317	-0.028807	0.0105445	0.513404	0.451747	0.207275	0.256183	0.0665609	0.0787192	0.0196649	0.01957	0.00558206	0.00142413	0.485991	0.455163	0.271244
35	0.440054	0.419452	0.204598	0.224141	0.0595143	0.0581134	0.00232821	0.0167531	0.431666	0.409654	0.194671	0.211078	0.0588704	0.0672704	0.00111755	0.00923945	0.44374		0.211374		0.0824134		-0.000405712		-0.0142899		0.447452	0.410336	0.22524	0.237277	0.05439	0.0691668	-0.003918	0.00818395	-0.026879	0.0105725	0.513426	0.452036	0.20755	0.256642	0.0666979	0.0789089	0.0196264	0.0196218	0.00570576	0.00142802	0.486372	0.455328	0.271742
35.1	0.440153	0.419647	0.205042	0.224488	0.0597669	0.0582406	0.00243369	0.016794	0.432094	0.409829	0.195003	0.211407	0.0592939	0.0674221	0.000971821	0.00926282	0.443851		0.211827		0.0825087		-0.000552939		-0.0140341		0.448437	0.410473	0.227148	0.237626	0.054111	0.069321	-0.005336	0.00820471	-0.025135	0.0106005	0.513439	0.452323	0.207854	0.257099	0.0668126	0.0790985	0.0196828	0.0196736	0.00575823	0.00143191	0.486738	0.455492	0.272344
35.2	0.440295	0.41984	0.205452	0.224834	0.0600114	0.0583675	0.00252347	0.0168348	0.432452	0.410003	0.195301	0.211735	0.0598217	0.0675736	0.000833604	0.00928618	0.443934		0.212276		0.0826505		-0.000795878		-0.0138519		0.447261	0.41061	0.226364	0.237974	0.052973	0.0694751	-0.005533	0.00822547	-0.025839	0.0106284	0.513496	0.452608	0.208085	0.257555	0.0669718	0.0792879	0.0198039	0.0197254	0.00581279	0.0014358	0.486953	0.455654	0.273063
35.3	0.440454	0.420032	0.205777	0.225178	0.0602982	0.0584943	0.00262908	0.0168756	0.432678	0.410176	0.195497	0.212062	0.0604	0.0677248	0.000677752	0.00930952	0.444095		0.212692		0.0828377		-0.00108838		-0.0137814		0.445785	0.410745	0.224702	0.238321	0.049905	0.0696289	-0.006957	0.00824621	-0.028406	0.0106564	0.513632	0.452891	0.208256	0.25801	0.067172	0.0794771	0.0199486	0.0197771	0.00584518	0.00143968	0.487131	0.455814	0.273827
35.4	0.440581	0.420222	0.206072	0.225522	0.0605936	0.0586209	0.00274555	0.0169164	0.432844	0.410347	0.195655	0.212388	0.060873	0.0678759	0.000514721	0.00933284	0.444264		0.213087		0.0831398		-0.00138943		-0.0137867		0.447157	0.410879	0.223441	0.238667	0.049176	0.0697826	-0.007281	0.00826693	-0.029976	0.0106843	0.513868	0.453172	0.208393	0.258464	0.0674323	0.0796661	0.020145	0.0198288	0.00590079	0.00144357	0.487322	0.455973	0.274591
35.5	0.440641	0.420411	0.206379	0.225864	0.0609152	0.0587473	0.00286141	0.0169571	0.433002	0.410516	0.195786	0.212713	0.0612605	0.0680268	0.000382517	0.00935615	0.444547		0.2134		0.0834075		-0.00164915		-0.0138543		0.446035	0.411011	0.221564	0.239011	0.050163	0.069936	-0.00698	0.00828764	-0.032704	0.0107122	0.514158	0.453451	0.208613	0.258917	0.0677281	0.0798549	0.0203634	0.0198805	0.0059246	0.00144745	0.487567	0.45613	0.275311
35.6	0.44055	0.420598	0.206685	0.226206	0.0612144	0.0588735	0.00297581	0.0169978	0.433238	0.410684	0.195969	0.213038	0.0615525	0.0681775	0.000230405	0.00937944	0.444793		0.213578		0.0836034		-0.0018708		-0.0139037		0.444542	0.411143	0.219669	0.239354	0.05074	0.0700892	-0.007524	0.00830834	-0.036106	0.0107402	0.514515	0.453728	0.208903	0.259369	0.0680729	0.0800436	0.0205922	0.0199322	0.00602357	0.00145133	0.487763	0.456286	0.276028
35.7	0.440446	0.420783	0.207005	0.226546	0.0615038	0.0589996	0.00308719	0.0170384	0.433493	0.410851	0.196222	0.213361	0.0617838	0.068328	5.97408e-05	0.00940272	0.445049		0.213722		0.0836349		-0.00203075		-0.013866		0.44534	0.411273	0.218878	0.239696	0.050203	0.0702423	-0.010433	0.00832903	-0.036872	0.0107681	0.51485	0.454003	0.209288	0.259819	0.0683745	0.0802321	0.0208268	0.0199839	0.00612927	0.00145521	0.487971	0.456441	0.276715
35.8	0.440393	0.420967	0.20733	0.226885	0.0617554	0.0591254	0.00313638	0.017079	0.433745	0.411016	0.196609	0.213683	0.0619658	0.0684782	-7.08655e-05	0.00942598	0.445317		0.213889		0.0835524		-0.00220128		-0.013689		0.446805	0.411401	0.218536	0.240037	0.049789	0.0703951	-0.012577	0.0083497	-0.035852	0.010796	0.515138	0.454277	0.209719	0.260268	0.0686187	0.0804203	0.0210705	0.0200355	0.00626089	0.00145909	0.488068	0.456594	0.27743
35.9	0.440388	0.42115	0.207668	0.227224	0.0620107	0.0592511	0.00314003	0.0171196	0.433932	0.411179	0.197037	0.214004	0.0622163	0.0686283	-0.000159771	0.00944922	0.445592		0.214097		0.0833468		-0.002394		-0.0134141		0.446574	0.411529	0.219866	0.240377	0.046571	0.0705477	-0.014473	0.00837035	-0.035028	0.0108238	0.515368	0.454548	0.210216	0.260717	0.0687692	0.0806085	0.0213073	0.0200871	0.0063744	0.00146297	0.487934	0.456746	0.278191
36	0.440397	0.42133	0.208054	0.227561	0.06227	0.0593766	0.00313824	0.0171601	0.434007	0.411341	0.197433	0.214324	0.0625129	0.0687782	-0.000283594	0.00947245	0.445715		0.214303		0.0831596		-0.00267214		-0.0130417		0.446556	0.411655	0.222122	0.240715	0.042786	0.0707001	-0.014011	0.008391	-0.032375	0.0108517	0.515538	0.454817	0.210701	0.261164	0.0688508	0.0807964	0.0215274	0.0201387	0.00650635	0.00146685	0.487561	0.456896	0.279041
36.1	0.440481	0.42151	0.208486	0.227897	0.0625193	0.0595019	0.00314606	0.0172006	0.433967	0.411502	0.197757	0.214643	0.0627869	0.0689279	-0.000404178	0.00949566	0.445766		0.214537		0.0830719		-0.00304795		-0.0126371		0.447209	0.41178	0.22309	0.241053	0.042258	0.0708523	-0.011889	0.00841163	-0.02931	0.0108796	0.515631	0.455084	0.211195	0.26161	0.0688404	0.0809841	0.0217145	0.0201903	0.00662571	0.00147073	0.487017	0.457045	0.279944
36.2	0.440612	0.421687	0.209002	0.228232	0.0627306	0.059627	0.00317791	0.0172411	0.433897	0.411662	0.198	0.214961	0.0629797	0.0690774	-0.000495295	0.00951886	0.445728		0.214782		0.0831955		-0.00342903		-0.0122926		0.447875	0.411904	0.224206	0.241389	0.043593	0.0710042	-0.008154	0.00843224	-0.028005	0.0109074	0.515785	0.45535	0.211717	0.262054	0.0687907	0.0811717	0.0219075	0.0202418	0.0067378	0.0014746	0.486321	0.457192	0.280944
36.3	0.440734	0.421864	0.209555	0.228565	0.0628764	0.0597519	0.0032207	0.0172815	0.433899	0.41182	0.198154	0.215278	0.0630713	0.0692268	-0.000605712	0.00954204	0.445615		0.215088		0.0834439		-0.00372094		-0.0120794		0.448782	0.412027	0.224786	0.241724	0.045371	0.071156	-0.005125	0.00845284	-0.028758	0.0109352	0.515927	0.455613	0.212337	0.262498	0.0686823	0.0813591	0.0221313	0.0202933	0.0068058	0.00147848	0.48556	0.457338	0.281974
36.4	0.440798	0.422038	0.210161	0.228898	0.0629809	0.0598767	0.00331639	0.0173219	0.433942	0.411976	0.198265	0.215594	0.0631012	0.0693759	-0.000720133	0.0095652	0.445518		0.215453		0.0837634		-0.00391536		-0.0119581		0.45012	0.412148	0.225076	0.242058	0.048152	0.0713076	-0.002736	0.00847343	-0.0289	0.0109631	0.516046	0.455875	0.21304	0.262941	0.0685575	0.0815463	0.0224254	0.0203448	0.00686787	0.00148235	0.484903	0.457483	0.282994
36.5	0.440891	0.422212	0.210765	0.22923	0.06297	0.0600013	0.00338844	0.0173623	0.434017	0.412132	0.198355	0.215909	0.0630923	0.0695248	-0.000860429	0.00958835	0.445586		0.215961		0.0841139		-0.00395315		-0.0119168		0.452422	0.412269	0.223571	0.24239	0.050268	0.071459	-0.001385	0.00849401	-0.030161	0.0109909	0.516153	0.456135	0.213806	0.263382	0.0683725	0.0817334	0.0227575	0.0203963	0.00690422	0.00148622	0.484413	0.457626	0.283953
36.6	0.440944	0.422384	0.211313	0.229561	0.0628999	0.0601257	0.0034332	0.0174026	0.434059	0.412285	0.198452	0.216223	0.063093	0.0696735	-0.000990106	0.00961149	0.445745		0.216539		0.0845163		-0.0037923		-0.0119185		0.453118	0.412388	0.22373	0.242722	0.049554	0.0716101	-0.001073	0.00851457	-0.031986	0.0110187	0.516238	0.456393	0.214572	0.263823	0.0681298	0.0819202	0.023091	0.0204477	0.00691864	0.00149009	0.484172	0.457768	0.284792
36.7	0.440885	0.422554	0.211784	0.22989	0.062809	0.0602499	0.00346438	0.0174429	0.434056	0.412438	0.198535	0.216536	0.0631302	0.0698221	-0.00108755	0.0096346	0.445931		0.21713		0.0849285		-0.00353513		-0.0119123		0.452386	0.412506	0.224452	0.243052	0.048686	0.0717611	-0.00223	0.00853512	-0.03295	0.0110464	0.516246	0.456649	0.215322	0.264262	0.0678446	0.0821069	0.0233937	0.0204992	0.00695721	0.00149397	0.484137	0.457909	0.285486
36.8	0.440876	0.422723	0.212135	0.230219	0.0627481	0.0603739	0.0035162	0.0174832	0.433923	0.412589	0.198667	0.216848	0.0632303	0.0699704	-0.00111561	0.00965771	0.446063		0.217697		0.0852735		-0.0032883		-0.0119054		0.451013	0.412623	0.225647	0.243382	0.047588	0.0719118	-0.004482	0.00855565	-0.032733	0.0110742	0.516299	0.456903	0.216002	0.2647	0.0676471	0.0822934	0.0236461	0.0205506	0.00702507	0.00149783	0.484267	0.458048	0.286059
36.9	0.440947	0.422891	0.212375	0.230546	0.0627093	0.0604978	0.00353301	0.0175234	0.433689	0.412739	0.198797	0.217159	0.0633691	0.0701186	-0.00110493	0.00968079	0.446125		0.218182		0.085533		-0.00307408		-0.0118907		0.450357	0.412738	0.22766	0.24371	0.046272	0.0720624	-0.007576	0.00857617	-0.032643	0.011102	0.51642	0.457155	0.21662	0.265137	0.0675525	0.0824797	0.0237862	0.020602	0.00716645	0.0015017	0.48443	0.458186	0.286592
37	0.441079	0.423057	0.212553	0.230873	0.0627804	0.0606214	0.00358825	0.0175636	0.433365	0.412888	0.198968	0.217469	0.0635149	0.0702666	-0.000988676	0.00970386	0.446064		0.218579		0.0857798		-0.002942		-0.01186		0.448874	0.412853	0.229926	0.244037	0.044911	0.0722127	-0.011981	0.00859668	-0.031878	0.0111297	0.516656	0.457406	0.2172	0.265573	0.067619	0.0826658	0.0238499	0.0206533	0.00738401	0.00150557	0.484534	0.458323	0.287139
37.1	0.441327	0.423222	0.212769	0.231198	0.0628758	0.0607449	0.0037008	0.0176037	0.433024	0.413035	0.199127	0.217778	0.0637032	0.0704143	-0.000833134	0.00972692	0.445939		0.218958		0.0860226		-0.00286691		-0.0117625		0.448244	0.412967	0.23013	0.244363	0.04552	0.0723629	-0.0155	0.00861717	-0.029965	0.0111575	0.517011	0.457655	0.217813	0.266008	0.0678194	0.0828518	0.0238833	0.0207047	0.00764707	0.00150944	0.48453	0.458458	0.28768
37.2	0.441713	0.423385	0.213038	0.231523	0.0629666	0.0608682	0.00384649	0.0176438	0.432604	0.413181	0.199325	0.218086	0.0638512	0.0705619	-0.000685727	0.00974996	0.445814		0.219374		0.0862373		-0.0028209		-0.0116351		0.447318	0.413079	0.231202	0.244688	0.047558	0.0725128	-0.0177	0.00863765	-0.028315	0.0111852	0.517369	0.457902	0.218477	0.266442	0.0681153	0.0830376	0.0238837	0.020756	0.00785941	0.0015133	0.484539	0.458592	0.288178
37.3	0.442016	0.423547	0.213373	0.231846	0.0629777	0.0609914	0.00403234	0.0176839	0.432121	0.413326	0.199541	0.218393	0.0640049	0.0707093	-0.000564384	0.00977298	0.445774		0.219755		0.0864014		-0.00277361		-0.0114619		0.447712	0.41319	0.232286	0.245011	0.051343	0.0726625	-0.017101	0.00865812	-0.027825	0.0112129	0.517664	0.458147	0.219213	0.266875	0.0684195	0.0832232	0.0238329	0.0208073	0.00807893	0.00151717	0.484598	0.458725	0.288605
37.4	0.442264	0.423708	0.213832	0.232168	0.0629212	0.0611143	0.0042648	0.0177239	0.431589	0.413469	0.19983	0.218699	0.0641763	0.0708565	-0.000427275	0.00979599	0.445716		0.220145		0.086633		-0.00266748		-0.0112784		0.448877	0.413301	0.230281	0.245334	0.054004	0.072812	-0.015746	0.00867857	-0.02658	0.0112406	0.517935	0.458391	0.220004	0.267306	0.0687314	0.0834086	0.0237761	0.0208585	0.00824902	0.00152103	0.484801	0.458857	0.28898
37.5	0.44248	0.423867	0.214308	0.23249	0.0628069	0.0612371	0.00448692	0.017764	0.431048	0.413612	0.20019	0.219004	0.0643844	0.0710035	-0.000317749	0.00981898	0.44569		0.220536		0.0868803		-0.00247879		-0.0111269		0.448844	0.41341	0.229407	0.245655	0.05667	0.0729614	-0.013617	0.00869901	-0.025563	0.0112683	0.518136	0.458633	0.220854	0.267737	0.0689908	0.0835938	0.0237573	0.0209098	0.00834128	0.00152489	0.485042	0.458987	0.289286
37.6	0.44262	0.424025	0.21477	0.23281	0.06268	0.0613597	0.00468387	0.0178039	0.430579	0.413753	0.200608	0.219309	0.0645673	0.0711503	-0.000219545	0.00984196	0.445627		0.220869		0.0871017		-0.00218707		-0.0110596		0.447801	0.413518	0.230525	0.245976	0.056964	0.0731105	-0.012913	0.00871943	-0.025581	0.011296	0.518258	0.458873	0.22173	0.268167	0.069231	0.0837789	0.0237779	0.020961	0.00839007	0.00152875	0.485196	0.459116	0.28963
37.7	0.442689	0.424182	0.215149	0.233129	0.0625226	0.0614821	0.00482802	0.0178439	0.430233	0.413893	0.201014	0.219612	0.0647652	0.0712969	-0.000100726	0.00986492	0.445603		0.221138		0.0872637		-0.00185485		-0.0110554		0.44887	0.413625	0.228705	0.246295	0.05662	0.0732594	-0.011991	0.00873985	-0.026525	0.0113236	0.51841	0.459111	0.222654	0.268595	0.0694619	0.0839638	0.0238224	0.0210122	0.00843355	0.00153261	0.485216	0.459244	0.29002
37.8	0.442822	0.424337	0.215554	0.233447	0.0624497	0.0616043	0.00492057	0.0178838	0.430088	0.414031	0.201376	0.219914	0.0649199	0.0714433	5.15823e-05	0.00988787	0.445528		0.221404		0.0874019		-0.00149784		-0.0110864		0.449304	0.413731	0.227877	0.246613	0.054833	0.0734081	-0.011561	0.00876024	-0.027031	0.0113513	0.518601	0.459348	0.223579	0.269022	0.0696719	0.0841485	0.0238972	0.0210634	0.00840504	0.00153647	0.485176	0.459371	0.290433
37.9	0.443012	0.424491	0.215877	0.233765	0.0624246	0.0617264	0.00496706	0.0179236	0.430088	0.414168	0.201682	0.220216	0.0650568	0.0715896	0.000224797	0.0099108	0.445565		0.221662		0.0874321		-0.00119772		-0.0111314		0.448055	0.413836	0.229961	0.24693	0.053373	0.0735566	-0.01092	0.00878063	-0.028327	0.0113789	0.518772	0.459583	0.224505	0.269449	0.0698251	0.084333	0.0239794	0.0211145	0.00832238	0.00154033	0.485066	0.459497	0.290751
38	0.4432	0.424644	0.216128	0.234081	0.0624556	0.0618483	0.00501457	0.0179635	0.430203	0.414305	0.201969	0.220516	0.0651715	0.0717356	0.000435937	0.00993371	0.445572		0.221956		0.0873527		-0.000969012		-0.011178		0.448139	0.41394	0.230496	0.247246	0.051964	0.073705	-0.010268	0.008801	-0.028749	0.0114065	0.518885	0.459817	0.225384	0.269874	0.0699585	0.0845174	0.0240296	0.0211657	0.00825266	0.00154419	0.484973	0.459621	0.291
38.1	0.443389	0.424796	0.2163	0.234396	0.0625396	0.06197	0.00504611	0.0180033	0.430338	0.41444	0.20228	0.220815	0.0652617	0.0718815	0.000660109	0.00995661	0.445596		0.222291		0.0872191		-0.000822709		-0.0112351		0.448801	0.414043	0.230909	0.247561	0.051946	0.0738531	-0.009339	0.00882136	-0.02809	0.0114342	0.519017	0.460048	0.226235	0.270298	0.070078	0.0847016	0.0240174	0.0212168	0.00821011	0.00154804	0.485044	0.459744	0.291158
38.2	0.443667	0.424946	0.216481	0.23471	0.0627004	0.0620915	0.00513489	0.018043	0.430473	0.414573	0.202643	0.221114	0.0653348	0.0720272	0.000856046	0.00997949	0.445649		0.22265		0.0870596		-0.000722425		-0.0113082		0.447725	0.414145	0.231555	0.247875	0.050188	0.074001	-0.00938	0.0088417	-0.026089	0.0114618	0.519148	0.460278	0.227022	0.270721	0.0702322	0.0848856	0.0239625	0.0212678	0.00821775	0.0015519	0.485375	0.459866	0.291243
38.3	0.443944	0.425095	0.216655	0.235023	0.0628215	0.0622128	0.00527142	0.0180827	0.430611	0.414706	0.20306	0.221412	0.0654357	0.0721727	0.000987547	0.0100024	0.445875		0.223078		0.0869871		-0.000662677		-0.0113992		0.446864	0.414246	0.232918	0.248188	0.049135	0.0741487	-0.009887	0.00886203	-0.023829	0.0114894	0.519135	0.460507	0.227775	0.271143	0.0703765	0.0850694	0.023902	0.0213189	0.00834589	0.00155575	0.485828	0.459987	0.291345
38.4	0.444245	0.425243	0.216858	0.235335	0.0629879	0.062334	0.00545323	0.0181224	0.430778	0.414838	0.203497	0.221708	0.0655361	0.0723179	0.0010649	0.0100252	0.446133		0.223597		0.0870174		-0.000630986		-0.0114677		0.446716	0.414347	0.233275	0.248499	0.050293	0.0742962	-0.011561	0.00888235	-0.023523	0.0115169	0.518995	0.460734	0.228472	0.271564	0.0705094	0.085253	0.0238849	0.02137	0.00855851	0.0015596	0.486405	0.460107	0.291511
38.5	0.444489	0.425389	0.217133	0.235647	0.0631655	0.062455	0.00565026	0.0181621	0.430954	0.414968	0.203935	0.222004	0.0656244	0.072463	0.00105944	0.010048	0.446411		0.224109		0.0871723		-0.000609801		-0.0114953		0.446597	0.414446	0.23507	0.24881	0.053176	0.0744435	-0.013061	0.00890266	-0.023829	0.0115445	0.518871	0.460959	0.229146	0.271984	0.0706471	0.0854365	0.0238495	0.021421	0.00881625	0.00156345	0.48701	0.460226	0.291703
38.6	0.444718	0.425534	0.217472	0.235957	0.0633201	0.0625758	0.00582158	0.0182017	0.431046	0.415097	0.204326	0.222299	0.065729	0.072608	0.000983985	0.0100709	0.446707		0.224654		0.0874293		-0.000634253		-0.0114488		0.446525	0.414544	0.234867	0.249119	0.054387	0.0745906	-0.014688	0.00892295	-0.025074	0.0115721	0.51872	0.461182	0.22973	0.272403	0.0708025	0.0856198	0.0237623	0.021472	0.00904773	0.0015673	0.487618	0.460343	0.291909
38.7	0.444901	0.425679	0.217836	0.236266	0.0634354	0.0626965	0.00593296	0.0182413	0.431049	0.415225	0.204676	0.222592	0.0658797	0.0727527	0.000874385	0.0100937	0.446932		0.225263		0.0877751		-0.000664651		-0.0113337		0.44542	0.414641	0.236216	0.249428	0.056271	0.0747375	-0.01586	0.00894322	-0.027304	0.0115996	0.518527	0.461404	0.230223	0.272821	0.0708784	0.0858029	0.0236417	0.0215229	0.00923173	0.00157115	0.488135	0.46046	0.29222
38.8	0.445038	0.425821	0.21818	0.236574	0.0636256	0.0628169	0.00601175	0.0182809	0.430959	0.415352	0.205001	0.222885	0.0660146	0.0728972	0.000793164	0.0101165	0.446994		0.225867		0.0880548		-0.00063706		-0.0111949		0.443541	0.414737	0.234676	0.249735	0.057293	0.0748843	-0.016327	0.00896349	-0.029215	0.0116271	0.518432	0.461625	0.23059	0.273237	0.0709571	0.0859859	0.0235056	0.0215739	0.00932536	0.001575	0.488591	0.460575	0.292637
38.9	0.445132	0.425963	0.218484	0.236881	0.0638577	0.0629372	0.00607426	0.0183204	0.430838	0.415478	0.205337	0.223177	0.0661545	0.0730416	0.000698436	0.0101392	0.446907		0.226439		0.0882478		-0.000557805		-0.0111004		0.442404	0.414833	0.23267	0.250042	0.05671	0.0750308	-0.014865	0.00898374	-0.028824	0.0116547	0.518382	0.461844	0.230849	0.273653	0.0710573	0.0861686	0.0233158	0.0216248	0.00935288	0.00157885	0.488972	0.46069	0.293163
39	0.445272	0.426103	0.218732	0.237188	0.064093	0.0630573	0.00611752	0.0183599	0.430726	0.415603	0.205654	0.223468	0.0662824	0.0731857	0.000651825	0.010162	0.44686		0.226925		0.0883207		-0.000407287		-0.0110914		0.44264	0.414927	0.231839	0.250347	0.056143	0.0751771	-0.013699	0.00900397	-0.030373	0.0116822	0.518308	0.462061	0.230963	0.274068	0.0711774	0.0863512	0.0231084	0.0216757	0.00930325	0.0015827	0.489326	0.460803	0.293707
39.1	0.44543	0.426243	0.21891	0.237493	0.0643362	0.0631773	0.00616049	0.0183993	0.430707	0.415727	0.205921	0.223759	0.0664347	0.0733297	0.000644611	0.0101847	0.446945		0.227344		0.0883179		-0.000204127		-0.0112009		0.443658	0.415021	0.232355	0.250651	0.05751	0.0753232	-0.012747	0.0090242	-0.031848	0.0117097	0.518144	0.462276	0.230989	0.274481	0.0712924	0.0865337	0.0229273	0.0217266	0.00925993	0.00158654	0.489746	0.460915	0.294237
39.2	0.445675	0.426381	0.219075	0.237797	0.0645302	0.063297	0.00618362	0.0184387	0.43076	0.415849	0.206173	0.224048	0.0666432	0.0734735	0.000698065	0.0102075	0.447074		0.227732		0.0882399		4.70372e-05		-0.0114114		0.444393	0.415113	0.232422	0.250954	0.059169	0.0754691	-0.012273	0.00904441	-0.031919	0.0117372	0.517912	0.462491	0.230989	0.274894	0.0714816	0.0867159	0.022787	0.0217775	0.00921889	0.00159039	0.490232	0.461026	0.294685
39.3	0.446	0.426518	0.219223	0.2381	0.0646509	0.0634166	0.00619686	0.0184781	0.430842	0.415971	0.206392	0.224336	0.0669247	0.0736171	0.000771629	0.0102302	0.447211		0.228093		0.0881409		0.00033064		-0.0116573		0.445318	0.415205	0.235078	0.251256	0.059882	0.0756148	-0.011422	0.0090646	-0.030459	0.0117646	0.517644	0.462703	0.231022	0.275306	0.071692	0.086898	0.0226492	0.0218283	0.00917371	0.00159423	0.490842	0.461136	0.295089
39.4	0.446337	0.426654	0.219415	0.238403	0.0646371	0.063536	0.00619704	0.0185175	0.430903	0.416091	0.206591	0.224624	0.0672466	0.0737605	0.000858162	0.0102529	0.447428		0.228457		0.0880594		0.000607191		-0.0118882		0.445879	0.415296	0.23976	0.251558	0.060071	0.0757604	-0.011678	0.00908479	-0.029222	0.0117921	0.517421	0.462914	0.231114	0.275716	0.0719383	0.0870799	0.022548	0.0218791	0.00908886	0.00159807	0.491469	0.461245	0.295456
39.5	0.446679	0.426788	0.219637	0.238704	0.0645781	0.0636553	0.00617075	0.0185568	0.430998	0.416211	0.206744	0.22491	0.0676542	0.0739037	0.000921629	0.0102756	0.447613		0.228921		0.0880267		0.00085177		-0.0120689		0.445071	0.415386	0.240451	0.251858	0.058485	0.0759057	-0.011425	0.00910495	-0.028125	0.0118195	0.517246	0.463124	0.231286	0.276126	0.0722131	0.0872616	0.0225191	0.0219299	0.00898603	0.00160191	0.49203	0.461353	0.295875
39.6	0.447048	0.426922	0.219942	0.239005	0.064494	0.0637743	0.00612326	0.018596	0.431149	0.416329	0.206905	0.225196	0.0681591	0.0740468	0.00101494	0.0102982	0.447648		0.2295		0.0881203		0.00104852		-0.0121738		0.444388	0.415475	0.242105	0.252157	0.054867	0.0760508	-0.009866	0.00912511	-0.027482	0.011847	0.517176	0.463332	0.231545	0.276534	0.0725452	0.0874431	0.022602	0.0219807	0.0088479	0.00160575	0.492415	0.46146	0.296404
39.7	0.447396	0.427054	0.220209	0.239304	0.0644681	0.0638932	0.0060637	0.0186353	0.431411	0.416447	0.207035	0.22548	0.0686572	0.0741896	0.00115617	0.0103209	0.447646		0.230168		0.088305		0.0011794		-0.0122363		0.444332	0.415563	0.243031	0.252455	0.051603	0.0761957	-0.007262	0.00914525	-0.027247	0.0118744	0.517235	0.463539	0.231818	0.276942	0.0728916	0.0876245	0.0227739	0.0220314	0.00874048	0.00160959	0.492621	0.461566	0.297038
39.8	0.447683	0.427185	0.22045	0.239603	0.0644771	0.064012	0.00596071	0.0186745	0.431762	0.416563	0.207167	0.225764	0.0691168	0.0743323	0.0012862	0.0103435	0.447641		0.230956		0.0885893		0.00121397		-0.0122936		0.445605	0.415651	0.241835	0.252752	0.050014	0.0763405	-0.006618	0.00916538	-0.028456	0.0119018	0.517456	0.463744	0.232049	0.277348	0.0732703	0.0878057	0.0230526	0.0220821	0.00863908	0.00161343	0.492692	0.461671	0.297707
39.9	0.447893	0.427316	0.220649	0.2399	0.0645772	0.0641305	0.005844	0.0187137	0.432149	0.416678	0.207277	0.226047	0.0695146	0.0744748	0.00140268	0.0103661	0.447602		0.231814		0.0889103		0.00124665		-0.0123757		0.445919	0.415737	0.239825	0.253048	0.049529	0.076485	-0.006335	0.0091855	-0.029539	0.0119292	0.517757	0.463948	0.23221	0.277753	0.0736493	0.0879867	0.023372	0.0221328	0.00850851	0.00161727	0.49271	0.461775	0.298365
40	0.448017	0.427445	0.220859	0.240197	0.0647393	0.0642489	0.00575608	0.0187528	0.432508	0.416793	0.207411	0.226329	0.0698115	0.0746171	0.00152255	0.0103887	0.447537		0.232632		0.0893299		0.0013148		-0.0124555		0.446516	0.415823	0.240865	0.253343	0.050119	0.0766294	-0.006196	0.0092056	-0.029267	0.0119566	0.518075	0.46415	0.232342	0.278158	0.0739942	0.0881675	0.0236711	0.0221835	0.00836071	0.0016211	0.492709	0.461878	0.298974
40.1	0.4481	0.427573	0.221026	0.240492	0.0649222	0.0643671	0.00572378	0.0187919	0.432829	0.416906	0.207592	0.22661	0.0699392	0.0747592	0.00162758	0.0104113	0.447532		0.233352		0.0897046		0.00144002		-0.0125523		0.447242	0.415908	0.240744	0.253637	0.052426	0.0767735	-0.005857	0.00922569	-0.028444	0.011984	0.518407	0.464351	0.232488	0.278561	0.0742854	0.0883482	0.0239071	0.0222342	0.00813434	0.00162494	0.492732	0.46198	0.299549
40.2	0.448103	0.4277	0.22118	0.240787	0.0650712	0.0644851	0.00570553	0.018831	0.433172	0.417018	0.207934	0.22689	0.0699864	0.0749011	0.00170325	0.0104339	0.447551		0.233964		0.090079		0.00159509		-0.0126337		0.44945	0.415992	0.240312	0.25393	0.052607	0.0769175	-0.007678	0.00924577	-0.028462	0.0120114	0.518704	0.46455	0.232677	0.278964	0.0745775	0.0885287	0.0241027	0.0222848	0.00782428	0.00162877	0.492771	0.462081	0.300118
40.3	0.448074	0.427826	0.221341	0.241081	0.0652247	0.064603	0.00571217	0.01887	0.4336	0.41713	0.20839	0.22717	0.0700338	0.0750429	0.00180601	0.0104565	0.447608		0.234535		0.0904293		0.0017386		-0.0126493		0.450162	0.416075	0.242242	0.254221	0.053109	0.0770612	-0.007528	0.00926583	-0.029235	0.0120387	0.518858	0.464748	0.232964	0.279365	0.0748509	0.088709	0.0242305	0.0223354	0.00748999	0.0016326	0.492716	0.462181	0.300696
40.4	0.448125	0.427951	0.22151	0.241374	0.0654499	0.0647207	0.00568689	0.018909	0.434136	0.41724	0.208934	0.227448	0.0700747	0.0751845	0.0019321	0.010479	0.447742		0.235131		0.0907827		0.00180855		-0.0125831		0.449247	0.416157	0.242278	0.254512	0.054699	0.0772048	-0.006426	0.00928588	-0.029797	0.0120661	0.518902	0.464945	0.23336	0.279765	0.0751016	0.0888892	0.0243026	0.022386	0.00720862	0.00163643	0.492495	0.46228	0.301344
40.5	0.448278	0.428074	0.221674	0.241666	0.0656883	0.0648382	0.00563557	0.018948	0.434718	0.417349	0.209491	0.227726	0.0701317	0.0753258	0.00207404	0.0105015	0.447961		0.235849		0.0911027		0.0017869		-0.0124589		0.446405	0.416239	0.239525	0.254802	0.055885	0.0773481	-0.006716	0.00930592	-0.028899	0.0120934	0.518935	0.46514	0.23386	0.280165	0.0753526	0.0890692	0.0243292	0.0224366	0.00692392	0.00164026	0.492191	0.462379	0.302023
40.6	0.448418	0.428197	0.221894	0.241956	0.0659341	0.0649555	0.00557289	0.0189869	0.435316	0.417458	0.210016	0.228002	0.0702273	0.075467	0.00221341	0.010524	0.448237		0.236622		0.0914799		0.0016832		-0.0122655		0.4451	0.41632	0.237976	0.255091	0.057485	0.0774913	-0.007434	0.00932594	-0.027736	0.0121207	0.518941	0.465334	0.234343	0.280563	0.0755859	0.089249	0.0243447	0.0224871	0.00669514	0.00164409	0.491779	0.462476	0.302716
40.7	0.448535	0.428319	0.222195	0.242246	0.0661866	0.0650727	0.00557309	0.0190258	0.43589	0.417566	0.21041	0.228278	0.0702951	0.075608	0.00229858	0.0105465	0.448471		0.237428		0.0918185		0.00155629		-0.0120332		0.442572	0.4164	0.237677	0.255379	0.060088	0.0776343	-0.006411	0.00934595	-0.026816	0.012148	0.518955	0.465526	0.234782	0.28096	0.0757747	0.0894286	0.024371	0.0225376	0.00651427	0.00164792	0.491248	0.462572	0.303361
40.8	0.448645	0.428439	0.222606	0.242536	0.066407	0.0651897	0.00562615	0.0190647	0.436439	0.417672	0.210699	0.228553	0.0703109	0.0757489	0.00230782	0.010569	0.448639		0.238172		0.0921857		0.00144608		-0.0118139		0.440544	0.416479	0.235185	0.255666	0.060996	0.0777771	-0.006854	0.00936595	-0.026391	0.0121753	0.518953	0.465717	0.235125	0.281357	0.0759113	0.0896081	0.024447	0.0225881	0.0063877	0.00165175	0.490728	0.462668	0.303969
40.9	0.448669	0.428559	0.223102	0.242824	0.0664927	0.0653065	0.00571743	0.0191035	0.43698	0.417778	0.210936	0.228827	0.0702548	0.0758895	0.00227557	0.0105915	0.448752		0.238819		0.0925703		0.00142878		-0.0116649		0.442347	0.416558	0.234972	0.255952	0.059881	0.0779197	-0.007172	0.00938593	-0.027129	0.0122026	0.518962	0.465907	0.235397	0.281752	0.0759749	0.0897874	0.0245902	0.0226386	0.00626971	0.00165558	0.490321	0.462763	0.304518
41	0.448607	0.428678	0.223711	0.243111	0.0664912	0.0654232	0.00582756	0.0191423	0.437532	0.417883	0.211153	0.229101	0.070198	0.07603	0.00217239	0.0106139	0.448813		0.239348		0.0930287		0.00150848		-0.0115757		0.446453	0.416636	0.237884	0.256237	0.058518	0.0780621	-0.006597	0.0094059	-0.028869	0.0122299	0.518931	0.466095	0.23561	0.282146	0.0760005	0.0899665	0.0247721	0.022689	0.0061402	0.0016594	0.489968	0.462856	0.305103
41.1	0.448529	0.428796	0.22435	0.243397	0.0664502	0.0655397	0.00590176	0.0191811	0.43812	0.417986	0.211352	0.229373	0.0701428	0.0761703	0.00202277	0.0106364	0.448803		0.239891		0.0934452		0.00169222		-0.0115411		0.448908	0.416713	0.239783	0.256521	0.05565	0.0782043	-0.005627	0.00942586	-0.030376	0.0122571	0.51891	0.466282	0.235832	0.28254	0.0760522	0.0901454	0.0249541	0.0227395	0.00601462	0.00166323	0.489687	0.462949	0.305709
41.2	0.44842	0.428912	0.224984	0.243683	0.0664299	0.065656	0.00601181	0.0192198	0.438641	0.418089	0.211581	0.229644	0.0701084	0.0763103	0.00185974	0.0106588	0.448778		0.240386		0.0938393		0.00192353		-0.0115347		0.451558	0.416789	0.24163	0.256804	0.053248	0.0783463	-0.004453	0.0094458	-0.031181	0.0122844	0.518869	0.466468	0.236083	0.282932	0.0761335	0.0903242	0.0250834	0.0227899	0.00590382	0.00166705	0.489565	0.463041	0.306324
41.3	0.448332	0.429028	0.225523	0.243967	0.0663483	0.0657721	0.00614744	0.0192585	0.439051	0.418191	0.211868	0.229915	0.0700746	0.0764503	0.00172458	0.0106812	0.44874		0.240811		0.094204		0.00218736		-0.01159		0.453002	0.416865	0.243572	0.257086	0.05163	0.0784881	-0.003865	0.00946573	-0.031185	0.0123116	0.51887	0.466652	0.236332	0.283324	0.0762688	0.0905028	0.0251268	0.0228403	0.0057948	0.00167087	0.489585	0.463132	0.306876
41.4	0.448279	0.429143	0.225967	0.244251	0.06624	0.0658881	0.00633507	0.0192971	0.439295	0.418293	0.212199	0.230185	0.0700358	0.07659	0.00165362	0.0107036	0.448659		0.241107		0.0945103		0.00238733		-0.0116303		0.453654	0.416939	0.24595	0.257367	0.051708	0.0786297	-0.004827	0.00948565	-0.030813	0.0123389	0.518923	0.466835	0.236583	0.283714	0.0764899	0.0906812	0.0250755	0.0228906	0.00573149	0.00167469	0.489652	0.463223	0.307388
41.5	0.448273	0.429257	0.226329	0.244534	0.0661203	0.0660039	0.00651327	0.0193358	0.439435	0.418393	0.212553	0.230454	0.0699561	0.0767295	0.00165373	0.010726	0.44856		0.241295		0.0947409		0.00248544		-0.0116188		0.452985	0.417014	0.246131	0.257647	0.052533	0.0787711	-0.005606	0.00950555	-0.030596	0.0123661	0.519067	0.467017	0.236809	0.284104	0.0767924	0.0908595	0.0250059	0.022941	0.00577038	0.00167851	0.489732	0.463312	0.307848
41.6	0.448308	0.429369	0.226659	0.244815	0.0659854	0.0661196	0.00675547	0.0193743	0.439439	0.418492	0.21296	0.230722	0.069853	0.0768689	0.00172496	0.0107483	0.44845		0.241401		0.0949111		0.00250302		-0.0115838		0.450778	0.417087	0.24491	0.257927	0.054745	0.0789124	-0.007145	0.00952544	-0.03074	0.0123933	0.519252	0.467197	0.237059	0.284492	0.0771281	0.0910376	0.0249103	0.0229913	0.0058933	0.00168233	0.489776	0.463401	0.308284
41.7	0.448316	0.429481	0.227035	0.245096	0.0658133	0.066235	0.0069699	0.0194129	0.439371	0.418591	0.213404	0.230989	0.0697613	0.0770081	0.00186602	0.0107707	0.448357		0.241546		0.0950885		0.00246087		-0.0114897		0.450159	0.41716	0.245967	0.258205	0.056515	0.0790534	-0.008918	0.00954532	-0.031231	0.0124205	0.519434	0.467376	0.237366	0.28488	0.0774441	0.0912155	0.0248332	0.0230416	0.00606661	0.00168615	0.489822	0.463488	0.308727
41.8	0.448246	0.429592	0.227491	0.245376	0.0657144	0.0663504	0.00716375	0.0194514	0.439232	0.418689	0.213911	0.231256	0.0696231	0.0771471	0.0020543	0.010793	0.448181		0.241731		0.0952092		0.00240287		-0.0112896		0.451475	0.417232	0.247892	0.258482	0.058822	0.0791943	-0.009516	0.00956518	-0.031213	0.0124476	0.519614	0.467554	0.237819	0.285266	0.0777308	0.0913932	0.0247855	0.0230918	0.00626028	0.00168997	0.489812	0.463575	0.309217
41.9	0.448161	0.429702	0.228008	0.245655	0.0656442	0.0664655	0.00730067	0.0194899	0.439075	0.418785	0.214458	0.231521	0.0694662	0.0772859	0.0022362	0.0108153	0.447936		0.241932		0.095294		0.00242809		-0.0110012		0.450188	0.417303	0.248383	0.258758	0.059897	0.079335	-0.00852	0.00958504	-0.030972	0.0124748	0.519766	0.467731	0.238377	0.285652	0.0779666	0.0915708	0.0247512	0.0231421	0.00640003	0.00169378	0.489789	0.463661	0.309655
42	0.44803	0.429811	0.228551	0.245934	0.0655861	0.0665805	0.00745251	0.0195284	0.438893	0.418881	0.215101	0.231786	0.0692684	0.0774246	0.00243555	0.0108376	0.447596		0.242159		0.095236		0.00249322		-0.010708		0.448943	0.417374	0.24857	0.259034	0.05946	0.0794754	-0.007798	0.00960487	-0.030077	0.012502	0.519898	0.467906	0.23903	0.286036	0.0781358	0.0917482	0.0246819	0.0231923	0.00646975	0.0016976	0.489751	0.463747	0.310029
42.1	0.447831	0.42992	0.229087	0.246211	0.0655784	0.0666953	0.00760187	0.0195668	0.438759	0.418977	0.215808	0.23205	0.0690691	0.0775631	0.00265035	0.0108599	0.447182		0.242336		0.0951189		0.0025886		-0.0104014		0.447997	0.417443	0.249612	0.259308	0.058449	0.0796157	-0.00682	0.0096247	-0.029898	0.0125291	0.520035	0.46808	0.239676	0.28642	0.0782091	0.0919254	0.0246246	0.0232425	0.00650189	0.00170141	0.489685	0.463831	0.310363
42.2	0.447668	0.430027	0.229596	0.246487	0.0656637	0.0668099	0.00773696	0.0196052	0.438708	0.419071	0.216534	0.232313	0.0687957	0.0777013	0.00285755	0.0108822	0.446668		0.242405		0.0950739		0.002742		-0.0101663		0.446622	0.417513	0.248794	0.259582	0.057339	0.0797558	-0.005851	0.00964451	-0.029903	0.0125562	0.520211	0.468253	0.240223	0.286803	0.0782826	0.0921025	0.0245981	0.0232927	0.00649062	0.00170522	0.489491	0.463915	0.310697
42.3	0.447587	0.430133	0.230011	0.246763	0.0658126	0.0669244	0.00783027	0.0196435	0.438723	0.419164	0.217219	0.232575	0.068506	0.0778394	0.00303512	0.0109044	0.446283		0.242426		0.0951613		0.00290565		-0.0100184		0.445684	0.417581	0.246522	0.259854	0.056045	0.0798957	-0.005526	0.00966431	-0.031117	0.0125834	0.520448	0.468424	0.240657	0.287184	0.0783178	0.0922794	0.0246174	0.0233429	0.00645439	0.00170904	0.489188	0.463998	0.311043
42.4	0.447503	0.430239	0.230383	0.247038	0.0659936	0.0670387	0.00793882	0.0196819	0.438815	0.419257	0.217868	0.232836	0.0682119	0.0779774	0.00320144	0.0109267	0.445949		0.242488		0.0953979		0.00303994		-0.00992625		0.446327	0.417649	0.245334	0.260126	0.054446	0.0800354	-0.007051	0.00968409	-0.032407	0.0126105	0.520653	0.468595	0.241003	0.287565	0.0783668	0.0924561	0.0246618	0.023393	0.00645588	0.00171285	0.488843	0.46408	0.311435
42.5	0.447494	0.430343	0.230713	0.247311	0.0662073	0.0671528	0.00806474	0.0197201	0.438942	0.419349	0.218478	0.233097	0.0679559	0.0781151	0.00334548	0.0109489	0.445733		0.24264		0.0957686		0.00314571		-0.00982567		0.446502	0.417717	0.245744	0.260396	0.05432	0.080175	-0.008226	0.00970387	-0.033129	0.0126376	0.520885	0.468764	0.241377	0.287945	0.0784245	0.0926327	0.0247494	0.0234431	0.00649772	0.00171666	0.488618	0.464161	0.311827
42.6	0.447573	0.430447	0.231008	0.247584	0.066461	0.0672668	0.0081888	0.0197584	0.439149	0.41944	0.219109	0.233357	0.0677285	0.0782527	0.00346271	0.0109711	0.445561		0.242837		0.09627		0.00318649		-0.00974627		0.448008	0.417783	0.24602	0.260666	0.05508	0.0803143	-0.009267	0.00972363	-0.033513	0.0126647	0.521126	0.468932	0.241739	0.288324	0.0785814	0.092809	0.0248097	0.0234932	0.00654005	0.00172046	0.488568	0.464242	0.31217
42.7	0.44771	0.43055	0.231268	0.247856	0.0666939	0.0673806	0.00832405	0.0197966	0.43939	0.41953	0.219767	0.233616	0.0675796	0.0783901	0.00354883	0.0109933	0.445501		0.243036		0.0967721		0.00311797		-0.00965439		0.448462	0.417849	0.248841	0.260935	0.058295	0.0804534	-0.009562	0.00974337	-0.033911	0.0126917	0.521326	0.469099	0.242172	0.288702	0.0787802	0.0929853	0.0248325	0.0235433	0.00658699	0.00172427	0.488605	0.464322	0.312451
42.8	0.447856	0.430652	0.231596	0.248128	0.0669022	0.0674942	0.00851914	0.0198348	0.439682	0.41962	0.220458	0.233874	0.0674535	0.0785273	0.00358289	0.0110155	0.445366		0.243189		0.0972511		0.00301599		-0.0095716		0.448724	0.417914	0.251174	0.261203	0.059242	0.0805924	-0.009818	0.0097631	-0.032955	0.0127188	0.52142	0.469264	0.242592	0.289079	0.0790927	0.0931613	0.0247871	0.0235933	0.00665581	0.00172808	0.488721	0.464401	0.312685
42.9	0.447988	0.430753	0.232033	0.248398	0.0671133	0.0676077	0.0087296	0.019873	0.439949	0.419709	0.221116	0.234131	0.0673961	0.0786643	0.00354365	0.0110376	0.445275		0.243289		0.0977194		0.00288068		-0.00954381		0.447424	0.417979	0.252666	0.26147	0.059418	0.0807312	-0.009764	0.00978282	-0.03147	0.0127458	0.521539	0.469429	0.24302	0.289455	0.0794502	0.0933372	0.0247148	0.0236434	0.00673488	0.00173188	0.488874	0.464479	0.312911
43	0.448096	0.430853	0.232522	0.248667	0.0673235	0.067721	0.00892887	0.0199111	0.440196	0.419797	0.221708	0.234388	0.0673713	0.0788012	0.00343798	0.0110598	0.445267		0.24338		0.0981739		0.00273679		-0.00957181		0.446778	0.418043	0.254946	0.261736	0.05995	0.0808697	-0.009694	0.00980253	-0.030576	0.0127729	0.521542	0.469592	0.243341	0.28983	0.079834	0.0935129	0.0245972	0.0236934	0.0068574	0.00173569	0.48897	0.464557	0.31318
43.1	0.448154	0.430953	0.233027	0.248936	0.067487	0.0678341	0.00906263	0.0199492	0.440318	0.419884	0.222209	0.234643	0.067332	0.0789379	0.00331226	0.0110819	0.445388		0.243523		0.0986126		0.00262121		-0.00961095		0.446466	0.418107	0.256093	0.262001	0.058889	0.0810081	-0.009453	0.00982223	-0.030039	0.0127999	0.521468	0.469754	0.243616	0.290204	0.0801482	0.0936884	0.0244759	0.0237434	0.00703215	0.00173949	0.488925	0.464634	0.313545
43.2	0.448174	0.431052	0.233472	0.249204	0.0676764	0.0679471	0.00912099	0.0199872	0.440261	0.41997	0.22264	0.234898	0.0672831	0.0790744	0.00315783	0.011104	0.445528		0.243742		0.0990054		0.00258127		-0.00964275		0.44724	0.41817	0.252773	0.262265	0.056011	0.0811463	-0.010143	0.00984191	-0.030204	0.0128269	0.521352	0.469915	0.243823	0.290577	0.0803781	0.0938638	0.0243278	0.0237933	0.00726672	0.00174329	0.488854	0.46471	0.313992
43.3	0.44817	0.431149	0.23383	0.249471	0.0678328	0.0680599	0.00906049	0.0200252	0.439979	0.420056	0.223042	0.235152	0.0672515	0.0792107	0.00298892	0.0111261	0.44572		0.244025		0.0993746		0.00255429		-0.00965035		0.448135	0.418232	0.25265	0.262528	0.055363	0.0812844	-0.010233	0.00986157	-0.030038	0.0128539	0.521218	0.470075	0.244031	0.290949	0.0804969	0.094039	0.0242156	0.0238433	0.00751966	0.0017471	0.488694	0.464786	0.314506
43.4	0.448272	0.431246	0.234094	0.249737	0.067995	0.0681726	0.00893103	0.0200632	0.439596	0.420141	0.223449	0.235406	0.0672219	0.0793468	0.00284484	0.0111482	0.44592		0.244397		0.0996938		0.00257092		-0.009628		0.450786	0.418294	0.253035	0.262791	0.055554	0.0814222	-0.008938	0.00988123	-0.030196	0.0128809	0.520997	0.470233	0.244203	0.291321	0.0804821	0.094214	0.0241373	0.0238932	0.00779399	0.0017509	0.488542	0.46486	0.315099
43.5	0.448411	0.431343	0.234318	0.250002	0.0681761	0.068285	0.00875631	0.0201012	0.439183	0.420225	0.223888	0.235658	0.0672033	0.0794828	0.00278986	0.0111703	0.446048		0.24476		0.0999831		0.00265348		-0.00962036		0.453199	0.418355	0.252741	0.263052	0.054899	0.0815598	-0.007366	0.00990087	-0.03194	0.0129079	0.520715	0.470391	0.244368	0.291691	0.0803932	0.0943889	0.0241428	0.0239431	0.0080537	0.0017547	0.488373	0.464934	0.315779
43.6	0.448572	0.431438	0.234516	0.250266	0.0684457	0.0683974	0.00857894	0.0201391	0.438778	0.420309	0.224298	0.23591	0.0672587	0.0796186	0.00280266	0.0111923	0.446107		0.245056		0.100177		0.00281248		-0.00967401		0.454166	0.418415	0.253666	0.263313	0.055559	0.0816973	-0.006584	0.0099205	-0.031913	0.0129349	0.520439	0.470547	0.244521	0.292061	0.0803326	0.0945636	0.0241838	0.0239929	0.00827023	0.00175849	0.488245	0.465008	0.316473
43.7	0.44878	0.431532	0.234687	0.25053	0.068705	0.0685095	0.00838328	0.020177	0.438424	0.420391	0.224671	0.236161	0.0673717	0.0797542	0.00289491	0.0112144	0.44613		0.245321		0.100346		0.00300127		-0.00982822		0.45593	0.418475	0.2552	0.263573	0.05815	0.0818346	-0.006327	0.00994011	-0.030176	0.0129618	0.520161	0.470702	0.244688	0.292429	0.0803181	0.0947381	0.0242244	0.0240428	0.00844667	0.00176229	0.488117	0.46508	0.317132
43.8	0.44908	0.431626	0.234865	0.250792	0.0689572	0.0686215	0.00819357	0.0202148	0.438172	0.420473	0.224975	0.236411	0.0675025	0.0798896	0.0030665	0.0112364	0.446148		0.245602		0.100476		0.00325675		-0.010077		0.454329	0.418534	0.254661	0.263831	0.061094	0.0819717	-0.006283	0.00995972	-0.029284	0.0129888	0.519877	0.470856	0.244878	0.292797	0.080323	0.0949125	0.0242328	0.0240926	0.00856232	0.00176609	0.488083	0.465152	0.317724
43.9	0.449408	0.431719	0.235045	0.251054	0.0692091	0.0687333	0.00801146	0.0202526	0.437967	0.420555	0.225206	0.23666	0.0676027	0.0800249	0.003273	0.0112584	0.446124		0.245886		0.100622		0.00352374		-0.0103505		0.452492	0.418593	0.254103	0.264089	0.063092	0.0821086	-0.007114	0.00997931	-0.028192	0.0130157	0.519621	0.471009	0.245107	0.293164	0.0803643	0.0950867	0.0242184	0.0241424	0.00862183	0.00176988	0.488109	0.465224	0.318242
44	0.449785	0.431811	0.235272	0.251315	0.0694145	0.068845	0.00783986	0.0202904	0.437765	0.420635	0.225356	0.236908	0.0677106	0.08016	0.00346949	0.0112804	0.44604		0.246189		0.100836		0.00377548		-0.0105889		0.453573	0.418651	0.254855	0.264346	0.064685	0.0822453	-0.007662	0.00999888	-0.025791	0.0130426	0.519514	0.471161	0.245424	0.293529	0.0803873	0.0952607	0.0241405	0.0241922	0.008617	0.00177368	0.488131	0.465294	0.318709
44.1	0.450124	0.431903	0.235542	0.251575	0.0695084	0.0689565	0.00768798	0.0203282	0.437611	0.420715	0.225428	0.237156	0.067785	0.0802949	0.00360999	0.0113024	0.445917		0.246588		0.101152		0.00396192		-0.0107636		0.454941	0.418709	0.255869	0.264603	0.065659	0.0823818	-0.007384	0.0100184	-0.025535	0.0130695	0.519483	0.471312	0.245845	0.293894	0.0803891	0.0954346	0.0240763	0.024242	0.00858126	0.00177747	0.488168	0.465364	0.319182
44.2	0.450419	0.431994	0.235926	0.251835	0.0695345	0.0690678	0.00759562	0.0203659	0.437536	0.420794	0.22545	0.237403	0.0678406	0.0804296	0.00373172	0.0113244	0.445895		0.247137		0.101561		0.00407623		-0.0108746		0.453419	0.418766	0.257482	0.264858	0.063804	0.0825181	-0.006919	0.010038	-0.027337	0.0130964	0.519508	0.471462	0.246379	0.294258	0.0804097	0.0956082	0.0240981	0.0242917	0.00849716	0.00178126	0.488233	0.465434	0.319617
44.3	0.450634	0.432083	0.236359	0.252093	0.0696215	0.069179	0.00755305	0.0204036	0.437536	0.420873	0.225424	0.237649	0.0679613	0.0805642	0.003852	0.0113463	0.44596		0.247804		0.102038		0.0041349		-0.0109262		0.452021	0.418822	0.258819	0.265112	0.060424	0.0826543	-0.006361	0.0100575	-0.028652	0.0131233	0.519551	0.471611	0.246964	0.294621	0.0803441	0.0957818	0.0241723	0.0243414	0.00843846	0.00178505	0.488349	0.465502	0.320026
44.4	0.450788	0.432173	0.236786	0.252351	0.0697107	0.06929	0.0075031	0.0204412	0.437586	0.420951	0.22539	0.237895	0.0681522	0.0806986	0.00398937	0.0113683	0.446107		0.248555		0.102514		0.00419192		-0.0109945		0.451544	0.418878	0.258291	0.265366	0.05955	0.0827903	-0.005589	0.0100771	-0.029669	0.0131502	0.519645	0.471758	0.247574	0.294983	0.0802326	0.0959551	0.0242715	0.0243911	0.0083963	0.00178884	0.488501	0.46557	0.320395
44.5	0.450912	0.432261	0.237141	0.252608	0.0698173	0.0694009	0.00738847	0.0204789	0.437704	0.421028	0.225366	0.238139	0.0683568	0.0808328	0.00411012	0.0113902	0.44627		0.249301		0.102801		0.00433023		-0.0111369		0.451371	0.418934	0.25812	0.265618	0.058736	0.0829261	-0.004776	0.0100966	-0.031761	0.0131771	0.519738	0.471905	0.248106	0.295345	0.0800716	0.0961283	0.0243976	0.0244408	0.00837247	0.00179263	0.488703	0.465638	0.320719
44.6	0.451024	0.432349	0.237476	0.252864	0.0699789	0.0695116	0.00722759	0.0205165	0.437813	0.421104	0.22541	0.238383	0.0685748	0.0809668	0.00421079	0.0114121	0.446473		0.250033		0.102855		0.00454952		-0.0113534		0.45077	0.418989	0.25581	0.26587	0.058146	0.0830617	-0.005352	0.0101161	-0.03351	0.0132039	0.519801	0.472051	0.248581	0.295705	0.0798836	0.0963013	0.0245423	0.0244904	0.00831607	0.00179642	0.488909	0.465704	0.320952
44.7	0.451094	0.432436	0.237813	0.253119	0.0702027	0.0696221	0.00704253	0.020554	0.437867	0.42118	0.225487	0.238626	0.068768	0.0811007	0.00428699	0.011434	0.446674		0.250637		0.1027		0.00485288		-0.011587		0.450736	0.419043	0.254023	0.266121	0.057491	0.0831971	-0.006029	0.0101356	-0.033677	0.0132308	0.519827	0.472195	0.248997	0.296064	0.0796945	0.0964742	0.0246769	0.0245401	0.00825242	0.00180021	0.48915	0.465771	0.321193
44.8	0.451197	0.432522	0.238151	0.253373	0.0704237	0.0697325	0.00684088	0.0205915	0.437876	0.421255	0.225603	0.238869	0.0689004	0.0812344	0.00436538	0.0114559	0.446952		0.251093		0.102427		0.00513104		-0.0118587		0.4511	0.419097	0.255045	0.266371	0.058196	0.0833323	-0.0057	0.010155	-0.033234	0.0132576	0.519853	0.472339	0.249445	0.296423	0.0796198	0.0966469	0.0247975	0.0245897	0.00819397	0.00180399	0.48929	0.465836	0.321459
44.9	0.451276	0.432607	0.238465	0.253627	0.0706418	0.0698427	0.00666186	0.020629	0.437928	0.42133	0.225737	0.23911	0.069019	0.0813679	0.00441582	0.0114777	0.447278		0.251409		0.101981		0.00531374		-0.0121384		0.451426	0.41915	0.257078	0.26662	0.057438	0.0834674	-0.005147	0.0101745	-0.032772	0.0132844	0.519907	0.472481	0.249933	0.296781	0.0796952	0.0968194	0.0249408	0.0246393	0.00816543	0.00180778	0.48931	0.465901	0.321869
45	0.451296	0.432692	0.238774	0.25388	0.0709043	0.0699527	0.00654787	0.0206665	0.43803	0.421404	0.225927	0.239351	0.0691907	0.0815012	0.00446953	0.0114996	0.447728		0.251739		0.101531		0.00531801		-0.0123628		0.450127	0.419203	0.255823	0.266869	0.058093	0.0836022	-0.004582	0.0101939	-0.032284	0.0133112	0.519893	0.472623	0.250525	0.297137	0.0798992	0.0969918	0.0251117	0.0246888	0.00820806	0.00181156	0.489282	0.465965	0.322361
45.1	0.451423	0.432776	0.239058	0.254132	0.0712231	0.0700626	0.00647921	0.0207039	0.438223	0.421477	0.226136	0.239591	0.069374	0.0816344	0.00452813	0.0115214	0.448278		0.252065		0.101137		0.00516778		-0.0125167		0.448122	0.419255	0.258419	0.267116	0.057382	0.0837369	-0.003433	0.0102134	-0.03034	0.013338	0.519823	0.472763	0.251196	0.297493	0.0801305	0.097164	0.0252828	0.0247384	0.00831149	0.00181534	0.489223	0.466029	0.32289
45.2	0.451662	0.432859	0.239288	0.254383	0.071559	0.0701723	0.00640702	0.0207413	0.438466	0.421549	0.226425	0.23983	0.0695806	0.0817674	0.00457138	0.0115432	0.448888		0.252419		0.100755		0.00493668		-0.0126264		0.447102	0.419307	0.260823	0.267363	0.057515	0.0838714	-0.001773	0.0102328	-0.029701	0.0133648	0.519814	0.472902	0.251898	0.297848	0.0802944	0.097336	0.025439	0.0247879	0.00842715	0.00181912	0.489141	0.466092	0.323454
45.3	0.451821	0.432942	0.239493	0.254633	0.0718126	0.0702819	0.00635862	0.0207786	0.438757	0.421621	0.22676	0.240069	0.0698086	0.0819002	0.00457307	0.011565	0.449387		0.252796		0.100332		0.00470435		-0.012637		0.448869	0.419358	0.261334	0.267609	0.05892	0.0840057	-0.002436	0.0102522	-0.029527	0.0133916	0.519841	0.473041	0.252536	0.298202	0.0804016	0.0975079	0.0256398	0.0248374	0.00848321	0.00182291	0.489101	0.466155	0.324038
45.4	0.451974	0.433024	0.239718	0.254883	0.0720198	0.0703913	0.00635162	0.020816	0.439041	0.421693	0.227139	0.240306	0.0700952	0.0820329	0.00456292	0.0115868	0.449826		0.253122		0.100019		0.00454657		-0.0125867		0.451207	0.419409	0.259786	0.267854	0.060796	0.0841399	-0.003855	0.0102716	-0.031361	0.0134183	0.519792	0.473178	0.253093	0.298555	0.080404	0.0976796	0.0258819	0.0248868	0.00848622	0.00182668	0.489137	0.466216	0.324561
45.5	0.452163	0.433105	0.23993	0.255131	0.0721642	0.0705006	0.00633836	0.0208532	0.439316	0.421763	0.227455	0.240543	0.0703742	0.0821653	0.00452743	0.0116086	0.450172		0.253326		0.0997671		0.00451987		-0.0125507		0.451235	0.419459	0.258397	0.268098	0.062067	0.0842738	-0.005773	0.010291	-0.031994	0.0134451	0.519753	0.473315	0.25361	0.298908	0.0803803	0.0978511	0.0261441	0.0249363	0.00844568	0.00183046	0.489176	0.466278	0.325041
45.6	0.452241	0.433186	0.240167	0.255379	0.0722277	0.0706096	0.00632552	0.0208905	0.439503	0.421833	0.227695	0.24078	0.0707407	0.0822976	0.00448218	0.0116304	0.450466		0.253415		0.0995676		0.00458236		-0.0125751		0.452144	0.419509	0.257316	0.268341	0.062576	0.0844076	-0.007255	0.0103103	-0.033868	0.0134718	0.519672	0.47345	0.254098	0.299259	0.0803494	0.0980225	0.0264039	0.0249857	0.00836535	0.00183424	0.489293	0.466339	0.32551
45.7	0.452211	0.433266	0.240409	0.255626	0.0722084	0.0707186	0.00634875	0.0209277	0.439624	0.421903	0.227844	0.241015	0.0711806	0.0824298	0.0044464	0.0116521	0.450749		0.253448		0.0993815		0.00466024		-0.0126762		0.452314	0.419558	0.255224	0.268583	0.062906	0.0845412	-0.008863	0.0103297	-0.03189	0.0134985	0.519453	0.473585	0.254591	0.299609	0.0803538	0.0981937	0.0266389	0.0250351	0.00824347	0.00183802	0.489378	0.466399	0.325912
45.8	0.452232	0.433345	0.240647	0.255873	0.0721876	0.0708273	0.00640308	0.0209649	0.439624	0.421972	0.227969	0.24125	0.0717394	0.0825617	0.00442339	0.0116738	0.451132		0.253463		0.0992248		0.00478685		-0.0128678		0.451227	0.419607	0.253559	0.268825	0.060961	0.0846746	-0.009222	0.0103491	-0.030509	0.0135252	0.519155	0.473719	0.255142	0.299959	0.0804082	0.0983647	0.0268259	0.0250845	0.00812184	0.00184179	0.489436	0.466458	0.32623
45.9	0.45224	0.433424	0.240845	0.256118	0.0721822	0.070936	0.00650207	0.0210021	0.439557	0.42204	0.228114	0.241484	0.0722543	0.0826935	0.00443661	0.0116955	0.451462		0.253578		0.0990164		0.00493612		-0.0130815		0.450514	0.419656	0.254371	0.269066	0.059377	0.0848079	-0.009182	0.0103684	-0.028178	0.013552	0.518924	0.473851	0.255787	0.300308	0.0804815	0.0985356	0.0269843	0.0251339	0.00804486	0.00184557	0.489479	0.466517	0.326433
46	0.452185	0.433502	0.241023	0.256363	0.0721885	0.0710444	0.00672013	0.0210392	0.439391	0.422108	0.22833	0.241717	0.072733	0.0828251	0.00445004	0.0117172	0.451774		0.253782		0.0988173		0.00504861		-0.0132676		0.451716	0.419704	0.255341	0.269306	0.057998	0.0849409	-0.00927	0.0103877	-0.027167	0.0135786	0.518713	0.473983	0.256475	0.300656	0.0805079	0.0987063	0.0271304	0.0251832	0.00797208	0.00184934	0.489628	0.466576	0.326512
46.1	0.452198	0.433579	0.241171	0.256607	0.0721537	0.0711527	0.00693968	0.0210763	0.439263	0.422175	0.228639	0.24195	0.0731211	0.0829566	0.00451912	0.0117389	0.452047		0.254046		0.0986298		0.0051187		-0.0133459		0.451738	0.419751	0.254136	0.269545	0.059004	0.0850738	-0.008725	0.010407	-0.027196	0.0136053	0.518589	0.474114	0.257161	0.301003	0.0805688	0.0988769	0.0272434	0.0252325	0.00797514	0.00185311	0.489779	0.466634	0.32654
46.2	0.452256	0.433655	0.241307	0.25685	0.072166	0.0712608	0.00710677	0.0211134	0.439195	0.422241	0.229005	0.242182	0.0734595	0.0830879	0.00464688	0.0117606	0.452305		0.254298		0.0984761		0.00513273		-0.0132861		0.451923	0.419798	0.255999	0.269783	0.059538	0.0852065	-0.0083	0.0104263	-0.029217	0.013632	0.518612	0.474244	0.257877	0.301349	0.0806528	0.0990473	0.027306	0.0252818	0.0080888	0.00185688	0.489936	0.466691	0.326668
46.3	0.452287	0.433731	0.241464	0.257093	0.0722484	0.0713688	0.00722906	0.0211504	0.439254	0.422307	0.229422	0.242413	0.0737454	0.083219	0.00482167	0.0117823	0.452436		0.254554		0.098384		0.00503522		-0.0131312		0.452301	0.419845	0.257385	0.270021	0.060273	0.085339	-0.007456	0.0104456	-0.030608	0.0136586	0.518716	0.474372	0.258563	0.301694	0.0807503	0.0992175	0.0273065	0.0253311	0.00827879	0.00186065	0.490092	0.466748	0.32689
46.4	0.452267	0.433807	0.241678	0.257335	0.0723702	0.0714766	0.00736871	0.0211874	0.439338	0.422372	0.229872	0.242643	0.074061	0.0833499	0.00501038	0.0118039	0.452499		0.25485		0.098319		0.0048384		-0.012965		0.45145	0.419891	0.258431	0.270257	0.060686	0.0854713	-0.005718	0.0104648	-0.031866	0.0136853	0.518734	0.4745	0.259229	0.302039	0.0808834	0.0993875	0.0272414	0.0253804	0.00844368	0.00186442	0.490217	0.466804	0.327226
46.5	0.452258	0.433881	0.241972	0.257576	0.0725093	0.0715843	0.0074476	0.0212244	0.439471	0.422437	0.230367	0.242873	0.0744035	0.0834807	0.00523894	0.0118255	0.452521		0.255099		0.0983391		0.00456432		-0.0127975		0.449702	0.419936	0.259162	0.270493	0.060048	0.0856035	-0.00388	0.0104841	-0.033629	0.0137119	0.518712	0.474628	0.259849	0.302382	0.0811188	0.0995574	0.0271455	0.0254296	0.00857044	0.00186819	0.490303	0.46686	0.327668
46.6	0.45221	0.433956	0.24233	0.257816	0.0727106	0.0716918	0.00757687	0.0212613	0.43961	0.422501	0.2309	0.243102	0.0747294	0.0836113	0.00542524	0.0118471	0.452468		0.255229		0.0983824		0.00427453		-0.0126203		0.450166	0.419982	0.260613	0.270728	0.05843	0.0857354	-0.003654	0.0105033	-0.032175	0.0137385	0.518648	0.474754	0.26045	0.302725	0.0813928	0.0997272	0.0270452	0.0254788	0.00863756	0.00187196	0.490303	0.466916	0.328167
46.7	0.452119	0.434029	0.242727	0.258055	0.0728989	0.0717992	0.00774588	0.0212982	0.43977	0.422565	0.231441	0.24333	0.0750644	0.0837417	0.00556935	0.0118687	0.452317		0.255259		0.0984824		0.00399097		-0.0124556		0.451128	0.420026	0.260149	0.270962	0.057819	0.0858672	-0.004416	0.0105226	-0.030723	0.0137652	0.518579	0.474879	0.260964	0.303067	0.0817111	0.0998967	0.0269803	0.025528	0.00859869	0.00187573	0.490291	0.46697	0.328621
46.8	0.452044	0.434102	0.243109	0.258294	0.0730593	0.0719064	0.00798121	0.0213351	0.43996	0.422628	0.23199	0.243557	0.0753692	0.0838719	0.0056608	0.0118903	0.452102		0.255251		0.0985744		0.00370654		-0.0122902		0.45203	0.420071	0.259846	0.271196	0.057893	0.0859988	-0.005031	0.0105418	-0.030006	0.0137918	0.518592	0.475003	0.261455	0.303408	0.0820585	0.100066	0.0269582	0.0255772	0.00850384	0.00187949	0.490257	0.467025	0.329081
46.9	0.452034	0.434174	0.243463	0.258532	0.0731688	0.0720134	0.00815397	0.0213719	0.440125	0.422691	0.232502	0.243784	0.0756868	0.084002	0.00569718	0.0119119	0.451929		0.255114		0.0988394		0.00347075		-0.01209		0.452036	0.420115	0.2601	0.271428	0.057653	0.0861303	-0.005734	0.010561	-0.030376	0.0138183	0.518643	0.475127	0.261881	0.303748	0.0824572	0.100235	0.0269853	0.0256263	0.00834666	0.00188326	0.490216	0.467078	0.329529
47	0.451974	0.434246	0.243763	0.258769	0.0732353	0.0721203	0.00831817	0.0214087	0.440281	0.422753	0.23296	0.24401	0.0759383	0.0841319	0.00571999	0.0119334	0.451763		0.254927		0.099242		0.0032736		-0.0118599		0.452617	0.420158	0.261766	0.27166	0.059132	0.0862615	-0.005441	0.0105802	-0.029285	0.0138449	0.518701	0.475249	0.262252	0.304087	0.0828921	0.100404	0.0270673	0.0256754	0.00818274	0.00188702	0.490143	0.467132	0.329949
47.1	0.451943	0.434317	0.243991	0.259005	0.0732747	0.072227	0.00846236	0.0214455	0.440329	0.422814	0.233346	0.244235	0.0762118	0.0842617	0.00573135	0.011955	0.451651		0.25481		0.0997611		0.00307958		-0.0116502		0.452933	0.420201	0.264537	0.271891	0.059917	0.0863926	-0.005115	0.0105994	-0.029309	0.0138715	0.518809	0.475371	0.262631	0.304426	0.0834055	0.100573	0.0271718	0.0257245	0.00802463	0.00189078	0.490128	0.467184	0.330335
47.2	0.451888	0.434387	0.244178	0.259241	0.0733188	0.0723336	0.0086265	0.0214822	0.440334	0.422875	0.233687	0.24446	0.0764498	0.0843913	0.00570255	0.0119765	0.451517		0.254777		0.100357		0.00291627		-0.0114462		0.452265	0.420244	0.266393	0.272122	0.061159	0.0865235	-0.004275	0.0106185	-0.03069	0.013898	0.518834	0.475492	0.263036	0.304763	0.0840053	0.100742	0.0272443	0.0257736	0.00793484	0.00189454	0.490111	0.467237	0.330675
47.3	0.451835	0.434457	0.24439	0.259475	0.073407	0.07244	0.00874984	0.0215189	0.440245	0.422936	0.233992	0.244684	0.0767293	0.0845207	0.00563577	0.011998	0.451437		0.254701		0.100998		0.00281849		-0.011233		0.450481	0.420286	0.266919	0.272351	0.061447	0.0866542	-0.004894	0.0106377	-0.031976	0.0139246	0.518857	0.475612	0.263484	0.3051	0.0846546	0.100911	0.0272702	0.0258227	0.00785596	0.0018983	0.490166	0.467288	0.331
47.4	0.451792	0.434526	0.244666	0.25971	0.0735691	0.0725463	0.00882384	0.0215556	0.440236	0.422995	0.234307	0.244907	0.0769917	0.0846499	0.00551052	0.0120195	0.451335		0.254563		0.101616		0.00270248		-0.0110468		0.449674	0.420328	0.266363	0.27258	0.061242	0.0867848	-0.005706	0.0106568	-0.032139	0.0139511	0.518926	0.475731	0.263882	0.305436	0.0852868	0.101079	0.0271842	0.0258717	0.00781966	0.00190206	0.490192	0.46734	0.331316
47.5	0.451808	0.434595	0.245021	0.259943	0.0737465	0.0726524	0.00884897	0.0215922	0.440233	0.423055	0.23464	0.24513	0.0773184	0.084779	0.00531629	0.012041	0.451227		0.254417		0.102089		0.00262937		-0.0109265		0.448952	0.420369	0.266557	0.272807	0.060238	0.0869151	-0.00743	0.0106759	-0.031576	0.0139776	0.518986	0.47585	0.264265	0.305771	0.0858495	0.101247	0.0270119	0.0259207	0.00780393	0.00190582	0.490226	0.46739	0.331625
47.6	0.451829	0.434663	0.245435	0.260175	0.0739503	0.0727583	0.00882543	0.0216288	0.440313	0.423114	0.234981	0.245351	0.0776503	0.0849079	0.00505296	0.0120624	0.451086		0.254246		0.102507		0.00264354		-0.0108368		0.448169	0.42041	0.264876	0.273035	0.060507	0.0870453	-0.007456	0.0106951	-0.03166	0.0140041	0.518973	0.475967	0.264527	0.306105	0.0862741	0.101416	0.026772	0.0259697	0.0078275	0.00190958	0.490293	0.467441	0.331941
47.7	0.451955	0.434731	0.245861	0.260407	0.0741497	0.0728641	0.00873023	0.0216654	0.440362	0.423172	0.235328	0.245572	0.0780137	0.0850366	0.00476455	0.0120839	0.450984		0.254059		0.102909		0.00272475		-0.010768		0.449057	0.420451	0.263474	0.273261	0.059262	0.0871754	-0.006495	0.0107142	-0.031404	0.0140306	0.518983	0.476084	0.264697	0.306438	0.0865236	0.101583	0.0265571	0.0260187	0.0078999	0.00191333	0.490467	0.46749	0.332278
47.8	0.4521	0.434798	0.246243	0.260638	0.0743272	0.0729698	0.00860514	0.0217019	0.44041	0.42323	0.23565	0.245793	0.0782941	0.0851652	0.00452086	0.0121053	0.450933		0.253988		0.103287		0.00284731		-0.0107152		0.449591	0.420491	0.263975	0.273486	0.059237	0.0873052	-0.005279	0.0107333	-0.030352	0.0140571	0.518894	0.476199	0.264784	0.306771	0.0866607	0.101751	0.0263899	0.0260676	0.00807704	0.00191709	0.490667	0.46754	0.332675
47.9	0.45222	0.434864	0.246549	0.260869	0.0745016	0.0730752	0.0085308	0.0217385	0.440381	0.423287	0.235962	0.246012	0.0785117	0.0852936	0.00437462	0.0121267	0.450902		0.254072		0.103602		0.00303033		-0.0106497		0.449613	0.420531	0.265715	0.273711	0.061494	0.0874349	-0.005048	0.0107523	-0.029177	0.0140836	0.518794	0.476314	0.264924	0.307103	0.0867147	0.101919	0.0263092	0.0261165	0.00832396	0.00192084	0.491001	0.467589	0.33312
48	0.452323	0.43493	0.246774	0.261098	0.0747296	0.0731806	0.00851707	0.0217749	0.440337	0.423344	0.23625	0.246231	0.0786675	0.0854219	0.00428881	0.0121482	0.450773		0.254293		0.103896		0.00322759		-0.0105047		0.448654	0.420571	0.2662	0.273935	0.063113	0.0875643	-0.005177	0.0107714	-0.029099	0.01411	0.518674	0.476429	0.265049	0.307433	0.0866985	0.102086	0.0262629	0.0261654	0.00858812	0.00192459	0.491346	0.467637	0.333644
48.1	0.452412	0.434995	0.246955	0.261327	0.0749516	0.0732858	0.00853027	0.0218114	0.44029	0.4234	0.23656	0.24645	0.0787724	0.0855499	0.00432618	0.0121695	0.45059		0.254598		0.104255		0.00338432		-0.0103617		0.448042	0.42061	0.267413	0.274158	0.064922	0.0876937	-0.006204	0.0107904	-0.029862	0.0141365	0.51857	0.476542	0.265201	0.307763	0.0866764	0.102254	0.026314	0.0262143	0.00879215	0.00192834	0.491574	0.467685	0.334225
48.2	0.452463	0.43506	0.247126	0.261556	0.0751782	0.0733908	0.00856101	0.0218478	0.440311	0.423456	0.236864	0.246667	0.0788549	0.0856778	0.00444711	0.0121909	0.450356		0.25498		0.104571		0.00355694		-0.0102302		0.447976	0.420648	0.269134	0.274381	0.067323	0.0878228	-0.007368	0.0108095	-0.030066	0.0141629	0.518466	0.476654	0.265316	0.308093	0.0867073	0.102421	0.0263561	0.0262632	0.00893136	0.0019321	0.491661	0.467733	0.334834
48.3	0.452528	0.435124	0.247284	0.261783	0.0753585	0.0734957	0.00855328	0.0218842	0.440348	0.423511	0.237148	0.246884	0.078962	0.0858056	0.00458495	0.0122123	0.450062		0.255353		0.104857		0.00371048		-0.0101264		0.449051	0.420687	0.269695	0.274603	0.069044	0.0879518	-0.006834	0.0108285	-0.032121	0.0141894	0.518354	0.476766	0.265407	0.308421	0.0868044	0.102588	0.0263669	0.026312	0.00898248	0.00193585	0.491636	0.46778	0.335399
48.4	0.452662	0.435188	0.247435	0.26201	0.0754798	0.0736004	0.0084998	0.0219205	0.440401	0.423566	0.237354	0.247101	0.0790698	0.0859331	0.00469955	0.0122336	0.449724		0.25568		0.105051		0.00384238		-0.0100862		0.449874	0.420725	0.268701	0.274823	0.067576	0.0880805	-0.005139	0.0108475	-0.033407	0.0142158	0.518266	0.476877	0.265458	0.308749	0.0869428	0.102755	0.0263416	0.0263608	0.00900353	0.00193959	0.491504	0.467826	0.335899
48.5	0.452873	0.435251	0.247599	0.262236	0.0755071	0.0737049	0.00840439	0.0219569	0.440489	0.423621	0.237544	0.247316	0.0791493	0.0860606	0.00478909	0.012255	0.449509		0.255936		0.105297		0.00393213		-0.0101507		0.450361	0.420762	0.268314	0.275044	0.066591	0.0882092	-0.003986	0.0108665	-0.032842	0.0142422	0.51822	0.476987	0.26562	0.309075	0.0871062	0.102921	0.0263083	0.0264096	0.00907804	0.00194334	0.491332	0.467873	0.336356
48.6	0.453154	0.435313	0.247834	0.262461	0.0754408	0.0738094	0.00833792	0.0219931	0.440611	0.423675	0.237694	0.247531	0.0792428	0.0861878	0.00484341	0.0122763	0.449343		0.256208		0.105503		0.00403275		-0.010231		0.451887	0.4208	0.267459	0.275263	0.065189	0.0883376	-0.003293	0.0108855	-0.030178	0.0142686	0.518197	0.477097	0.26588	0.309401	0.0872351	0.103088	0.0262586	0.0264584	0.00917001	0.00194709	0.491196	0.467918	0.336737
48.7	0.453412	0.435376	0.248121	0.262685	0.075318	0.0739136	0.00833058	0.0220294	0.440732	0.423728	0.237852	0.247745	0.079359	0.0863149	0.00488049	0.0122976	0.449189		0.256501		0.105801		0.00406419		-0.0103145		0.453049	0.420837	0.26641	0.275482	0.062662	0.0884659	-0.003589	0.0109045	-0.028603	0.014295	0.518229	0.477205	0.266258	0.309726	0.0873122	0.103254	0.0262355	0.0265072	0.00923144	0.00195083	0.491138	0.467964	0.337006
48.8	0.4536	0.435437	0.248428	0.262909	0.0751387	0.0740177	0.0083886	0.0220656	0.440902	0.423781	0.238044	0.247959	0.0795575	0.0864418	0.0049436	0.0123189	0.449011		0.256874		0.106156		0.00405985		-0.0103939		0.452886	0.420873	0.266642	0.2757	0.062264	0.0885939	-0.004092	0.0109235	-0.025464	0.0143213	0.518359	0.477313	0.266728	0.310051	0.0872873	0.10342	0.0262946	0.0265559	0.00924787	0.00195458	0.491145	0.468009	0.337208
48.9	0.453679	0.435498	0.248724	0.263132	0.0749146	0.0741217	0.0084449	0.0221018	0.441133	0.423834	0.238302	0.248172	0.0797614	0.0865685	0.00506096	0.0123402	0.448932		0.257354		0.106588		0.00402686		-0.0104747		0.453163	0.420909	0.269762	0.275917	0.06411	0.0887219	-0.005558	0.0109424	-0.022091	0.0143477	0.518412	0.47742	0.267257	0.310374	0.087205	0.103586	0.0264514	0.0266046	0.00923395	0.00195832	0.491147	0.468053	0.337346
49	0.453659	0.435559	0.248994	0.263355	0.0747598	0.0742255	0.00848849	0.022138	0.441341	0.423886	0.238611	0.248384	0.0799804	0.0866951	0.00524182	0.0123614	0.448928		0.25791		0.106975		0.00401905		-0.0105249		0.454584	0.420945	0.271006	0.276133	0.065476	0.0888496	-0.006284	0.0109613	-0.020827	0.014374	0.518431	0.477526	0.267766	0.310697	0.087072	0.103752	0.0266684	0.0266533	0.00916969	0.00196206	0.491039	0.468097	0.337422
49.1	0.453569	0.435619	0.249207	0.263577	0.0747264	0.0743292	0.0084571	0.0221741	0.441477	0.423937	0.238961	0.248595	0.0801933	0.0868215	0.00544071	0.0123827	0.448893		0.258466		0.107283		0.00409597		-0.0105721		0.454421	0.420981	0.270902	0.276349	0.066515	0.0889772	-0.007218	0.0109803	-0.021682	0.0144004	0.518422	0.477632	0.268229	0.311019	0.0869299	0.103918	0.0269028	0.026702	0.00914357	0.00196581	0.490775	0.468141	0.337517
49.2	0.453509	0.435678	0.249403	0.263798	0.0747385	0.0744327	0.00834796	0.0222102	0.441596	0.423988	0.239342	0.248806	0.080322	0.0869478	0.00565725	0.0124039	0.44883		0.259013		0.107431		0.00427424		-0.0106318		0.452958	0.421016	0.271172	0.276564	0.06839	0.0891046	-0.007317	0.0109992	-0.022389	0.0144267	0.518357	0.477737	0.2687	0.31134	0.0868239	0.104083	0.027152	0.0267506	0.00912351	0.00196955	0.490275	0.468184	0.337743
49.3	0.453498	0.435737	0.24962	0.264018	0.0747981	0.074536	0.00821522	0.0222463	0.441781	0.424039	0.239746	0.249016	0.0803161	0.0870739	0.00586699	0.0124251	0.448755		0.259447		0.107463		0.00451386		-0.0107064		0.453318	0.421051	0.272979	0.276778	0.067871	0.0892318	-0.008983	0.0110181	-0.024632	0.014453	0.518267	0.477841	0.269185	0.31166	0.086802	0.104249	0.027415	0.0267992	0.009122	0.00197329	0.489589	0.468227	0.338059
49.4	0.453542	0.435796	0.249864	0.264237	0.0749035	0.0746392	0.00812166	0.0222823	0.441977	0.424089	0.240132	0.249226	0.0802727	0.0871998	0.0060819	0.0124463	0.448747		0.259808		0.107408		0.00475089		-0.0107719		0.453459	0.421085	0.272266	0.276991	0.065199	0.0893588	-0.010187	0.011037	-0.029156	0.0144793	0.518213	0.477944	0.269711	0.311979	0.0869303	0.104414	0.0276861	0.0268478	0.00910982	0.00197702	0.488835	0.46827	0.338466
49.5	0.453654	0.435854	0.250119	0.264456	0.0749835	0.0747423	0.00805696	0.0223183	0.442164	0.424139	0.240477	0.249435	0.0802094	0.0873256	0.00626726	0.0124675	0.448816		0.260041		0.107275		0.00494383		-0.0108735		0.452845	0.421119	0.272605	0.277204	0.062949	0.0894857	-0.010783	0.0110558	-0.032497	0.0145056	0.518152	0.478046	0.270269	0.312298	0.0871715	0.104579	0.0279202	0.0268964	0.0091141	0.00198076	0.488198	0.468312	0.338923
49.6	0.453807	0.435911	0.2504	0.264674	0.0750447	0.0748452	0.00802865	0.0223543	0.442371	0.424189	0.240824	0.249643	0.0801264	0.0874512	0.00646513	0.0124887	0.449088		0.260203		0.10703		0.00496198		-0.0110397		0.451898	0.421153	0.275092	0.277416	0.061798	0.0896124	-0.009947	0.0110747	-0.034815	0.0145319	0.518085	0.478148	0.270879	0.312616	0.087486	0.104744	0.0280901	0.026945	0.00911199	0.0019845	0.487627	0.468353	0.339411
49.7	0.453942	0.435968	0.250688	0.264892	0.0751167	0.0749479	0.0080593	0.0223902	0.442594	0.424238	0.241164	0.24985	0.0800781	0.0875766	0.00667105	0.0125098	0.449526		0.260335		0.106708		0.00489614		-0.011213		0.451455	0.421186	0.277216	0.277627	0.061908	0.0897389	-0.00923	0.0110936	-0.036875	0.0145581	0.518003	0.478249	0.271517	0.312933	0.0878098	0.104909	0.028259	0.0269935	0.00912809	0.00198823	0.487154	0.468394	0.339885
49.8	0.454078	0.436025	0.250987	0.265109	0.0752598	0.0750506	0.00810509	0.0224261	0.44276	0.424286	0.241487	0.250057	0.0800809	0.0877019	0.00691593	0.012531	0.450156		0.260566		0.106383		0.00480738		-0.0113605		0.450592	0.42122	0.277803	0.277838	0.06327	0.0898653	-0.00877	0.0111124	-0.036327	0.0145844	0.5178	0.47835	0.27213	0.313249	0.0880849	0.105073	0.0283674	0.027042	0.00914783	0.00199197	0.486714	0.468435	0.34028
49.9	0.454214	0.436081	0.251269	0.265325	0.0754511	0.075153	0.00815653	0.022462	0.442892	0.424334	0.241777	0.250263	0.0800742	0.087827	0.00715541	0.0125521	0.450768		0.260832		0.106032		0.00477676		-0.0114583		0.449602	0.421252	0.277022	0.278048	0.064647	0.0899915	-0.007517	0.0111312	-0.034111	0.0146106	0.517573	0.478449	0.272692	0.313565	0.0882482	0.105238	0.0284459	0.0270905	0.0091647	0.0019957	0.486291	0.468476	0.340622
50	0.454274	0.436137	0.251553	0.26554	0.0756417	0.0752553	0.00821809	0.0224978	0.443017	0.424382	0.242051	0.250469	0.0800534	0.0879519	0.00737602	0.0125732	0.451284		0.261311		0.105653		0.00482794		-0.0114993		0.447918	0.421285	0.277419	0.278257	0.066931	0.0901175	-0.006967	0.01115	-0.031875	0.0146369	0.517392	0.478548	0.273171	0.313879	0.0883249	0.105402	0.0284988	0.027139	0.00915034	0.00199943	0.485842	0.468516	0.340935
50.1	0.454247	0.436192	0.251766	0.265755	0.0757854	0.0753575	0.00831499	0.0225337	0.443161	0.424429	0.242224	0.250674	0.0800195	0.0880767	0.00754911	0.0125943	0.451641		0.261925		0.105334		0.00502352		-0.0115186		0.446907	0.421317	0.275921	0.278465	0.068421	0.0902434	-0.008236	0.0111688	-0.030955	0.0146631	0.517127	0.478646	0.273613	0.314193	0.0883593	0.105566	0.0285934	0.0271874	0.00908559	0.00200317	0.485456	0.468556	0.341225
50.2	0.454233	0.436247	0.251907	0.265969	0.075928	0.0754595	0.00846368	0.0225694	0.443251	0.424476	0.242319	0.250878	0.0800134	0.0882013	0.00766807	0.0126154	0.45191		0.262599		0.105105		0.00534163		-0.0115699		0.446916	0.421349	0.27474	0.278673	0.068003	0.090369	-0.01049	0.0111876	-0.029746	0.0146893	0.516868	0.478744	0.273987	0.314506	0.0883955	0.10573	0.028689	0.0272358	0.0090008	0.0020069	0.485176	0.468595	0.341442
50.3	0.454177	0.436301	0.251989	0.266182	0.0760366	0.0755613	0.00866839	0.0226052	0.44328	0.424523	0.242347	0.251082	0.0799522	0.0883258	0.00773442	0.0126365	0.452117		0.263255		0.104857		0.00570298		-0.0116839		0.447957	0.421381	0.273642	0.27888	0.068152	0.0904945	-0.010646	0.0112064	-0.029142	0.0147155	0.516672	0.478841	0.274383	0.314819	0.0884792	0.105894	0.0288175	0.0272842	0.00889919	0.00201063	0.484945	0.468634	0.341622
50.4	0.454107	0.436355	0.252067	0.266395	0.0761253	0.075663	0.00891674	0.0226409	0.443217	0.424569	0.242429	0.251285	0.0799132	0.0884501	0.00776911	0.0126576	0.452304		0.263872		0.104585		0.00600525		-0.0118807		0.448617	0.421412	0.274486	0.279086	0.070601	0.0906199	-0.010026	0.0112252	-0.029229	0.0147417	0.516411	0.478937	0.274745	0.31513	0.0885483	0.106058	0.0289301	0.0273326	0.00878018	0.00201435	0.484718	0.468673	0.34175
50.5	0.454095	0.436408	0.252131	0.266607	0.0762683	0.0757646	0.00918184	0.0226766	0.443133	0.424614	0.242569	0.251487	0.0798805	0.0885742	0.00780754	0.0126786	0.452503		0.26434		0.104395		0.00625356		-0.0121675		0.45048	0.421443	0.272647	0.279292	0.072528	0.090745	-0.010122	0.0112439	-0.0307	0.0147679	0.516105	0.479032	0.275094	0.315441	0.0886115	0.106221	0.0290633	0.027381	0.0086519	0.00201808	0.484422	0.468711	0.341844
50.6	0.4541	0.436461	0.252263	0.266818	0.0764842	0.075866	0.00946533	0.0227122	0.443019	0.42466	0.242843	0.251689	0.0798738	0.0886982	0.0078637	0.0126996	0.452698		0.264679		0.104274		0.00647831		-0.0124958		0.451031	0.421474	0.271529	0.279496	0.074166	0.09087	-0.009953	0.0112627	-0.031486	0.014794	0.515984	0.479127	0.27535	0.315751	0.0886513	0.106384	0.0291937	0.0274293	0.00855166	0.00202181	0.484186	0.468749	0.341897
50.7	0.454096	0.436513	0.252453	0.267029	0.0767438	0.0759673	0.00972797	0.0227479	0.443002	0.424704	0.243197	0.25189	0.0798067	0.088822	0.00795456	0.0127207	0.452752		0.264942		0.104217		0.00658229		-0.0128167		0.451586	0.421504	0.273139	0.2797	0.076081	0.0909949	-0.00786	0.0112814	-0.030641	0.0148202	0.515992	0.479221	0.275562	0.31606	0.0886819	0.106548	0.0293254	0.0274777	0.00849941	0.00202553	0.48401	0.468786	0.342063
50.8	0.454149	0.436566	0.252709	0.267239	0.0770293	0.0760684	0.00999681	0.0227835	0.443076	0.424749	0.243591	0.252091	0.079775	0.0889456	0.00806132	0.0127417	0.452697		0.26514		0.104286		0.006615		-0.0131308		0.450567	0.421534	0.274195	0.279904	0.074961	0.0911195	-0.006608	0.0113001	-0.030772	0.0148463	0.516034	0.479315	0.27566	0.316369	0.0887148	0.106711	0.029425	0.027526	0.00851247	0.00202926	0.484026	0.468824	0.34237
50.9	0.454161	0.436617	0.252987	0.267448	0.0773165	0.0761694	0.0102319	0.022819	0.44325	0.424793	0.243989	0.25229	0.0797371	0.0890691	0.00815686	0.0127627	0.452585		0.265253		0.104484		0.00658966		-0.0134161		0.449171	0.421564	0.27508	0.280107	0.072935	0.091244	-0.006143	0.0113188	-0.031015	0.0148725	0.51618	0.479407	0.275764	0.316676	0.0888665	0.106873	0.0294787	0.0275742	0.00859897	0.00203298	0.484147	0.468861	0.342863
51	0.454102	0.436668	0.253309	0.267657	0.0775786	0.0762702	0.0104771	0.0228546	0.443459	0.424837	0.244392	0.25249	0.079677	0.0891925	0.00822749	0.0127836	0.452448		0.265294		0.104708		0.00653158		-0.0136825		0.449188	0.421593	0.277025	0.280309	0.069923	0.0913683	-0.004803	0.0113375	-0.030087	0.0148986	0.516385	0.4795	0.27593	0.316983	0.089105	0.107036	0.0294746	0.0276225	0.00866051	0.0020367	0.484421	0.468897	0.343472
51.1	0.454014	0.436719	0.253628	0.267865	0.0777615	0.0763709	0.0107343	0.0228901	0.443657	0.42488	0.244812	0.252688	0.0795314	0.0893156	0.00821989	0.0128046	0.452244		0.265342		0.104985		0.00637876		-0.0138793		0.449022	0.421623	0.279297	0.28051	0.068218	0.0914925	-0.002794	0.0113562	-0.028701	0.0149247	0.516459	0.479591	0.276216	0.317289	0.0894181	0.107199	0.0294286	0.0276707	0.00866911	0.00204042	0.484667	0.468933	0.344111
51.2	0.453876	0.436769	0.25396	0.268072	0.0778615	0.0764714	0.0109909	0.0229255	0.443754	0.424923	0.245229	0.252886	0.0793548	0.0894387	0.00816073	0.0128255	0.452088		0.26542		0.105259		0.00623283		-0.014004		0.447822	0.421652	0.278912	0.280711	0.067946	0.0916165	-0.001656	0.0113748	-0.028682	0.0149508	0.516406	0.479682	0.276629	0.317595	0.0897569	0.107361	0.0293837	0.0277189	0.00860454	0.00204414	0.484938	0.468969	0.34467
51.3	0.453647	0.436819	0.254274	0.268279	0.0779392	0.0765718	0.0111844	0.022961	0.44374	0.424966	0.245665	0.253083	0.0791786	0.0895615	0.00804435	0.0128465	0.451947		0.265473		0.10551		0.00613454		-0.014024		0.44892	0.42168	0.277875	0.280911	0.068032	0.0917403	-0.001649	0.0113935	-0.029055	0.0149769	0.516419	0.479772	0.277159	0.317899	0.0901344	0.107523	0.0293483	0.0277671	0.00849603	0.00204786	0.485129	0.469004	0.345154
51.4	0.453387	0.436869	0.254593	0.268485	0.0780414	0.076672	0.01133	0.0229964	0.44362	0.425008	0.246054	0.25328	0.0790143	0.0896842	0.00786192	0.0128674	0.451776		0.265533		0.105716		0.00614981		-0.013927		0.450477	0.421709	0.276051	0.28111	0.069231	0.0918639	-0.002535	0.0114121	-0.029068	0.015003	0.516513	0.479862	0.277777	0.318203	0.0904873	0.107685	0.0293333	0.0278153	0.00832711	0.00205158	0.485281	0.46904	0.345587
51.5	0.453131	0.436918	0.254892	0.26869	0.0781784	0.0767721	0.0114196	0.0230317	0.443399	0.42505	0.246384	0.253476	0.0789068	0.0898067	0.00765943	0.0128883	0.451528		0.265598		0.105901		0.00622556		-0.0137291		0.450727	0.421737	0.274747	0.281308	0.070957	0.0919874	-0.004592	0.0114307	-0.02896	0.015029	0.516633	0.47995	0.278379	0.318506	0.0908433	0.107847	0.0293387	0.0278634	0.00815084	0.0020553	0.485398	0.469074	0.345963
51.6	0.452931	0.436966	0.255224	0.268895	0.0783747	0.0768721	0.0115105	0.0230671	0.443135	0.425091	0.246606	0.253671	0.0788868	0.0899291	0.00748628	0.0129092	0.451321		0.265633		0.106085		0.00639086		-0.0135066		0.452745	0.421765	0.274526	0.281506	0.072997	0.0921107	-0.006503	0.0114494	-0.028428	0.0150551	0.5168	0.480039	0.278971	0.318808	0.0911916	0.108009	0.0293533	0.0279116	0.00797196	0.00205901	0.485572	0.469109	0.346318
51.7	0.452728	0.437015	0.255596	0.269099	0.0786116	0.0769719	0.0115852	0.0231024	0.442813	0.425132	0.246752	0.253866	0.078941	0.0900513	0.007329	0.01293	0.451195		0.265612		0.106296		0.00657903		-0.0133412		0.453795	0.421792	0.272832	0.281703	0.073821	0.0922339	-0.007887	0.011468	-0.028541	0.0150811	0.51694	0.480126	0.279472	0.31911	0.0915126	0.108171	0.0293738	0.0279597	0.00779876	0.00206273	0.48575	0.469143	0.346587
51.8	0.452563	0.437062	0.25602	0.269302	0.0788887	0.0770715	0.0116835	0.0231377	0.44251	0.425173	0.246802	0.25406	0.0789804	0.0901734	0.00717882	0.0129509	0.451106		0.265599		0.106468		0.00672113		-0.0132479		0.453722	0.42182	0.272775	0.2819	0.074991	0.0923568	-0.008319	0.0114865	-0.028333	0.0151072	0.51699	0.480213	0.279921	0.319411	0.0917457	0.108332	0.0294039	0.0280078	0.00765808	0.00206644	0.485959	0.469177	0.346757
51.9	0.45245	0.43711	0.256465	0.269505	0.0791731	0.077171	0.0118241	0.0231729	0.44221	0.425213	0.246823	0.254254	0.0790466	0.0902953	0.00703551	0.0129718	0.4511		0.265665		0.106622		0.0068107		-0.0132382		0.454135	0.421847	0.274313	0.282096	0.073826	0.0924797	-0.008028	0.0115051	-0.026903	0.0151332	0.51699	0.4803	0.280301	0.319711	0.0919636	0.108493	0.0294032	0.0280558	0.00755185	0.00207016	0.486244	0.469211	0.346804
52	0.452367	0.437157	0.256937	0.269707	0.0794552	0.0772704	0.0119861	0.0232081	0.442055	0.425253	0.246838	0.254447	0.079082	0.090417	0.00687285	0.0129926	0.451179		0.265819		0.10677		0.0068798		-0.0132301		0.454545	0.421873	0.274758	0.282291	0.072273	0.0926023	-0.007388	0.0115237	-0.026481	0.0151592	0.51696	0.480385	0.280661	0.32001	0.0921267	0.108655	0.0293945	0.0281039	0.00749241	0.00207387	0.48659	0.469244	0.346823
52.1	0.452334	0.437203	0.257411	0.269908	0.0797438	0.0773696	0.01209	0.0232433	0.442023	0.425293	0.246884	0.254639	0.0791273	0.0905386	0.00670939	0.0130134	0.45133		0.265983		0.106779		0.00691754		-0.0131656		0.454215	0.4219	0.275083	0.282486	0.069684	0.0927248	-0.006172	0.0115422	-0.026779	0.0151852	0.517005	0.480471	0.28101	0.320308	0.0922355	0.108816	0.0294034	0.0281519	0.00747807	0.00207758	0.487036	0.469277	0.346826
52.2	0.452382	0.43725	0.257823	0.270109	0.0800674	0.0774687	0.0121708	0.0232785	0.442171	0.425332	0.246951	0.254831	0.079138	0.09066	0.00654178	0.0130342	0.451488		0.266151		0.10674		0.00691135		-0.0130573		0.455624	0.421926	0.275768	0.282679	0.068264	0.0928471	-0.00425	0.0115608	-0.026416	0.0152112	0.517146	0.480555	0.281361	0.320606	0.0922899	0.108976	0.0294349	0.0281999	0.00751456	0.00208129	0.48751	0.469309	0.346953
52.3	0.452463	0.437296	0.258165	0.270309	0.080368	0.0775676	0.0122344	0.0233136	0.442395	0.425371	0.247038	0.255022	0.0791535	0.0907813	0.00643822	0.013055	0.451626		0.266344		0.106793		0.00694249		-0.0129296		0.454659	0.421952	0.276515	0.282873	0.067286	0.0929692	-0.002659	0.0115793	-0.0261	0.0152371	0.517342	0.480639	0.281749	0.320903	0.0923239	0.109137	0.0294987	0.0282478	0.00758288	0.002085	0.48803	0.469342	0.347204
52.4	0.452605	0.437341	0.258449	0.270509	0.0806778	0.0776664	0.0123038	0.0233487	0.442741	0.42541	0.247106	0.255213	0.0791403	0.0909024	0.00639535	0.0130758	0.45173		0.266563		0.106933		0.00700947		-0.0127772		0.45235	0.421978	0.276629	0.283065	0.066915	0.0930912	-0.002706	0.0115978	-0.027294	0.0152631	0.517522	0.480722	0.282166	0.3212	0.0922947	0.109298	0.0296139	0.0282958	0.00769261	0.00208871	0.488565	0.469374	0.347589
52.5	0.45279	0.437386	0.258712	0.270707	0.0809536	0.077765	0.0124165	0.0233838	0.443062	0.425448	0.247124	0.255403	0.0791539	0.0910233	0.00643903	0.0130965	0.451849		0.266782		0.107073		0.00709966		-0.0126312		0.449841	0.422004	0.277401	0.283257	0.06676	0.093213	-0.00199	0.0116163	-0.029424	0.0152891	0.517775	0.480805	0.282648	0.321495	0.0923145	0.109458	0.0297863	0.0283437	0.007859	0.00209241	0.489104	0.469405	0.348031
52.6	0.452875	0.437431	0.258909	0.270906	0.0812149	0.0778635	0.0126192	0.0234188	0.443331	0.425486	0.24711	0.255592	0.079165	0.0911441	0.00655088	0.0131173	0.451875		0.267091		0.107222		0.00714225		-0.0125379		0.4486	0.422029	0.276988	0.283448	0.066801	0.0933347	-0.002438	0.0116348	-0.031264	0.015315	0.517986	0.480887	0.283143	0.32179	0.092418	0.109618	0.0299841	0.0283916	0.00808841	0.00209612	0.489533	0.469437	0.348577
52.7	0.452931	0.437475	0.259067	0.271103	0.0814232	0.0779619	0.0128937	0.0234538	0.443476	0.425524	0.247095	0.255781	0.0792566	0.0912647	0.00671139	0.013138	0.451828		0.267446		0.107365		0.00715141		-0.0124908		0.447311	0.422054	0.277911	0.283639	0.066058	0.0934562	-0.003996	0.0116533	-0.032996	0.0153409	0.518207	0.480969	0.283641	0.322084	0.0925966	0.109778	0.0301638	0.0284395	0.00833202	0.00209982	0.489858	0.469468	0.349061
52.8	0.453001	0.437519	0.259168	0.2713	0.0815907	0.0780601	0.0131664	0.0234888	0.44354	0.425561	0.247119	0.255969	0.0794109	0.0913852	0.00685462	0.0131587	0.451798		0.267801		0.10745		0.00712426		-0.0124358		0.44774	0.422079	0.27722	0.283829	0.06758	0.0935775	-0.005681	0.0116718	-0.033173	0.0153669	0.518356	0.48105	0.284042	0.322377	0.0928489	0.109938	0.0303227	0.0284874	0.00854635	0.00210353	0.490087	0.469499	0.349462
52.9	0.453142	0.437563	0.25924	0.271497	0.0817106	0.0781582	0.0133909	0.0235237	0.443519	0.425598	0.247201	0.256157	0.0796674	0.0915055	0.00699556	0.0131794	0.451894		0.268055		0.107593		0.00706104		-0.0123831		0.449451	0.422103	0.276197	0.284018	0.070014	0.0936986	-0.006476	0.0116902	-0.032539	0.0153928	0.518496	0.48113	0.284422	0.32267	0.093178	0.110098	0.0305139	0.0285353	0.00876126	0.00210723	0.490246	0.469529	0.349698
53	0.453316	0.437606	0.259244	0.271692	0.0817891	0.0782561	0.0135627	0.0235586	0.443436	0.425635	0.247373	0.256344	0.0800344	0.0916257	0.00712038	0.0132001	0.452042		0.268299		0.107849		0.00695336		-0.012287		0.451669	0.422127	0.277943	0.284206	0.072723	0.0938196	-0.007836	0.0117087	-0.030835	0.0154187	0.518614	0.48121	0.284746	0.322962	0.0935269	0.110258	0.0307063	0.0285831	0.00901609	0.00211093	0.490382	0.469559	0.349833
53.1	0.453603	0.437649	0.259215	0.271887	0.0818319	0.0783539	0.0136761	0.0235935	0.4433	0.425672	0.247617	0.25653	0.0805007	0.0917457	0.00724893	0.0132208	0.452295		0.268477		0.108316		0.00687234		-0.0121693		0.451949	0.422152	0.280543	0.284394	0.073936	0.0939404	-0.007775	0.0117271	-0.029799	0.0154445	0.518793	0.481289	0.285099	0.323253	0.0938399	0.110417	0.0309135	0.0286309	0.0092714	0.00211463	0.490524	0.469589	0.349914
53.2	0.453907	0.437691	0.25918	0.272082	0.0818818	0.0784515	0.0137747	0.0236284	0.443183	0.425708	0.24796	0.256716	0.0809704	0.0918656	0.00741448	0.0132415	0.452574		0.268637		0.108966		0.00687003		-0.0119882		0.451723	0.422175	0.282429	0.284582	0.07451	0.0940611	-0.007229	0.0117455	-0.028563	0.0154704	0.518976	0.481368	0.285474	0.323543	0.0941252	0.110576	0.031121	0.0286787	0.00954966	0.00211833	0.490733	0.469619	0.350059
53.3	0.454176	0.437733	0.25919	0.272276	0.0819412	0.078549	0.0139181	0.0236632	0.443089	0.425743	0.248403	0.256901	0.0814468	0.0919853	0.00762621	0.0132621	0.452812		0.268845		0.109794		0.0069034		-0.0117935		0.45249	0.422199	0.283485	0.284768	0.074135	0.0941816	-0.006015	0.0117639	-0.028091	0.0154963	0.519205	0.481446	0.28592	0.323833	0.0943337	0.110735	0.0313384	0.0287264	0.00985117	0.00212203	0.490989	0.469648	0.350349
53.4	0.454391	0.437775	0.259251	0.272469	0.0819789	0.0786464	0.0141203	0.023698	0.443049	0.425779	0.248899	0.257086	0.0819	0.0921048	0.0079161	0.0132827	0.452838		0.269182		0.110659		0.00699999		-0.0115919		0.452528	0.422222	0.284656	0.284954	0.072184	0.0943019	-0.005091	0.0117823	-0.027374	0.0155221	0.519461	0.481524	0.286322	0.324122	0.0943941	0.110894	0.0315401	0.0287742	0.0101253	0.00212573	0.491159	0.469677	0.35074
53.5	0.454577	0.437817	0.259357	0.272661	0.0820533	0.0787436	0.0143244	0.0237327	0.443039	0.425814	0.249415	0.25727	0.0822725	0.0922242	0.00826301	0.0133034	0.45271		0.269534		0.111564		0.00715271		-0.0114362		0.45197	0.422246	0.28448	0.28514	0.068071	0.0944221	-0.003178	0.0118007	-0.026356	0.015548	0.519726	0.481601	0.286701	0.32441	0.0943042	0.111053	0.031736	0.0288219	0.0103024	0.00212943	0.49114	0.469706	0.351219
53.6	0.454668	0.437858	0.259485	0.272853	0.0821404	0.0788406	0.0144922	0.0237675	0.443016	0.425849	0.2499	0.257453	0.0825057	0.0923434	0.00862766	0.013324	0.452435		0.269983		0.112357		0.007347		-0.0112729		0.452281	0.422269	0.284199	0.285324	0.067441	0.0945421	-0.002795	0.0118191	-0.02574	0.0155738	0.519944	0.481677	0.287064	0.324698	0.0941169	0.111212	0.0319518	0.0288696	0.010465	0.00213312	0.490938	0.469735	0.351706
53.7	0.454744	0.437899	0.259647	0.273045	0.0822054	0.0789376	0.014617	0.0238022	0.442919	0.425883	0.250338	0.257636	0.0826115	0.0924625	0.0089743	0.0133446	0.452179		0.270492		0.112971		0.00754345		-0.0111339		0.453181	0.422291	0.282701	0.285508	0.068624	0.094662	-0.002421	0.0118374	-0.026538	0.0155996	0.520097	0.481753	0.287433	0.324984	0.0938963	0.111371	0.0321641	0.0289173	0.0106619	0.00213682	0.490531	0.469763	0.352154
53.8	0.454885	0.437939	0.259835	0.273236	0.0822282	0.0790344	0.0147596	0.0238368	0.442724	0.425918	0.25071	0.257818	0.0826649	0.0925814	0.00930316	0.0133651	0.451949		0.271038		0.113456		0.00780437		-0.0110262		0.454105	0.422314	0.282405	0.285692	0.069335	0.0947816	-0.002313	0.0118558	-0.027931	0.0156254	0.520297	0.481829	0.287815	0.325271	0.0937272	0.111529	0.0323177	0.0289649	0.0108713	0.00214051	0.489983	0.469791	0.352511
53.9	0.455025	0.437979	0.260061	0.273426	0.082206	0.079131	0.0149126	0.0238715	0.442467	0.425951	0.251028	0.258	0.0827005	0.0927002	0.00964618	0.0133857	0.451825		0.271553		0.113887		0.00811549		-0.0109699		0.45382	0.422336	0.284203	0.285875	0.070335	0.0949012	-0.000815	0.0118741	-0.027963	0.0156512	0.520445	0.481903	0.288225	0.325556	0.0936146	0.111687	0.032408	0.0290126	0.0110519	0.0021442	0.489441	0.469819	0.35285
54	0.455115	0.438019	0.26033	0.273615	0.082084	0.0792275	0.0150888	0.0239061	0.442205	0.425985	0.251298	0.258181	0.0827215	0.0928188	0.00999027	0.0134063	0.451847		0.272046		0.11415		0.0084691		-0.0109748		0.453952	0.422358	0.285488	0.286057	0.073002	0.0950205	-0.000514	0.0118924	-0.027778	0.015677	0.520517	0.481978	0.288651	0.325841	0.093543	0.111845	0.0324508	0.0290602	0.0111889	0.0021479	0.489082	0.469846	0.353141
54.1	0.455265	0.438058	0.260659	0.273804	0.0818718	0.0793239	0.0152924	0.0239406	0.44203	0.426018	0.251529	0.258362	0.0827966	0.0929372	0.0103498	0.0134268	0.452081		0.272467		0.114272		0.00886566		-0.0110874		0.453161	0.42238	0.2864	0.286239	0.073066	0.0951397	-0.001278	0.0119107	-0.027682	0.0157028	0.520552	0.482052	0.289036	0.326124	0.0934801	0.112003	0.0324463	0.0291078	0.0113005	0.00215159	0.488938	0.469874	0.353386
54.2	0.455375	0.438097	0.261036	0.273992	0.0816608	0.0794201	0.0154898	0.0239752	0.441921	0.426051	0.251698	0.258542	0.0829239	0.0930555	0.0107136	0.0134473	0.452445		0.27286		0.114279		0.0092856		-0.0112816		0.452126	0.422402	0.286722	0.28642	0.072426	0.0952587	-0.002567	0.011929	-0.026753	0.0157285	0.520579	0.482125	0.289367	0.326408	0.0933651	0.112161	0.0323987	0.0291554	0.0113714	0.00215528	0.488978	0.469901	0.353652
54.3	0.455334	0.438136	0.261473	0.27418	0.0814921	0.0795162	0.0156329	0.0240097	0.441897	0.426084	0.251825	0.258721	0.0830318	0.0931737	0.0110416	0.0134678	0.452907		0.273237		0.114196		0.00960438		-0.0115015		0.450991	0.422423	0.287786	0.2866	0.072086	0.0953776	-0.003183	0.0119473	-0.025514	0.0157543	0.520548	0.482198	0.289654	0.32669	0.0931631	0.112319	0.0323569	0.0292029	0.0114629	0.00215897	0.489026	0.469927	0.353931
54.4	0.455219	0.438174	0.261926	0.274367	0.0813976	0.0796121	0.0157304	0.0240442	0.441948	0.426117	0.251946	0.2589	0.0831128	0.0932917	0.0112808	0.0134883	0.453318		0.273683		0.114059		0.00982829		-0.0117097		0.452416	0.422444	0.28652	0.28678	0.073103	0.0954963	-0.004193	0.0119656	-0.025758	0.01578	0.520516	0.48227	0.289894	0.326972	0.0929637	0.112476	0.0323236	0.0292504	0.0116218	0.00216265	0.489003	0.469954	0.354206
54.5	0.455095	0.438213	0.262324	0.274554	0.0813745	0.0797079	0.0158169	0.0240786	0.442102	0.426149	0.252038	0.259079	0.0831874	0.0934095	0.0114567	0.0135088	0.45363		0.274235		0.113993		0.0100655		-0.0118782		0.454566	0.422465	0.284185	0.286959	0.07406	0.0956149	-0.004726	0.0119838	-0.026161	0.0158058	0.520523	0.482341	0.290098	0.327253	0.0927569	0.112633	0.0323179	0.0292979	0.0118905	0.00216634	0.488809	0.46998	0.354511
54.6	0.454877	0.43825	0.262625	0.27474	0.0814308	0.0798036	0.0159488	0.0241131	0.442247	0.426181	0.252155	0.259256	0.0832359	0.0935272	0.0115593	0.0135293	0.453852		0.27492		0.114011		0.0102947		-0.0120236		0.456559	0.422486	0.282794	0.287137	0.074991	0.0957333	-0.004154	0.0120021	-0.025382	0.0158315	0.520546	0.482413	0.290239	0.327533	0.0925592	0.112791	0.0322419	0.0293454	0.0121872	0.00217003	0.488514	0.470006	0.354845
54.7	0.454659	0.438288	0.2628	0.274925	0.0814603	0.0798991	0.0161417	0.0241475	0.442393	0.426212	0.252353	0.259434	0.0832473	0.0936448	0.0115745	0.0135497	0.453999		0.275684		0.114187		0.0105002		-0.0121799		0.456858	0.422507	0.285111	0.287315	0.07527	0.0958515	-0.003366	0.0120203	-0.025185	0.0158572	0.520656	0.482483	0.290371	0.327813	0.0923821	0.112948	0.0321658	0.0293929	0.0123981	0.00217371	0.488244	0.470032	0.355199
54.8	0.454521	0.438325	0.262879	0.27511	0.0814208	0.0799945	0.0163419	0.0241818	0.442523	0.426244	0.252666	0.25961	0.0832675	0.0937621	0.0115253	0.0135702	0.454128		0.276445		0.114518		0.0107627		-0.0124153		0.455205	0.422527	0.286153	0.287492	0.07555	0.0959696	-0.002499	0.0120385	-0.024981	0.0158829	0.52085	0.482554	0.290461	0.328092	0.0922318	0.113104	0.0320572	0.0294403	0.0124748	0.00217739	0.48808	0.470057	0.355547
54.9	0.454385	0.438362	0.262861	0.275294	0.0812783	0.0800898	0.0165721	0.0242161	0.442618	0.426275	0.253033	0.259786	0.0832817	0.0938794	0.0114651	0.0135906	0.454309		0.277054		0.114907		0.0111167		-0.0127262		0.453449	0.422547	0.286088	0.287669	0.075542	0.0960875	-0.003131	0.0120567	-0.026131	0.0159086	0.521043	0.482623	0.290552	0.32837	0.0920512	0.113261	0.0319947	0.0294878	0.0124064	0.00218108	0.487953	0.470083	0.355939
55	0.454242	0.438398	0.262872	0.275478	0.0811222	0.0801849	0.0168597	0.0242505	0.442632	0.426306	0.253475	0.259962	0.08331	0.0939965	0.0114159	0.013611	0.454554		0.277476		0.115328		0.0114578		-0.0131039		0.45134	0.422567	0.288972	0.287845	0.074691	0.0962052	-0.00459	0.0120749	-0.027555	0.0159342	0.521232	0.482692	0.290583	0.328648	0.091883	0.113418	0.0319347	0.0295352	0.0122223	0.00218476	0.487867	0.470108	0.356305
55.1	0.454158	0.438435	0.262957	0.275661	0.080967	0.0802798	0.0170923	0.0242847	0.442672	0.426336	0.253968	0.260137	0.0833662	0.0941134	0.011361	0.0136314	0.454754		0.277704		0.115772		0.0117045		-0.0135087		0.449343	0.422587	0.291549	0.28802	0.075106	0.0963228	-0.005325	0.0120931	-0.029025	0.0159599	0.521387	0.482761	0.290592	0.328925	0.0917674	0.113574	0.0319403	0.0295825	0.011947	0.00218844	0.487745	0.470132	0.356606
55.2	0.454077	0.43847	0.263157	0.275843	0.0808402	0.0803747	0.01725	0.024319	0.442761	0.426366	0.254474	0.260311	0.083541	0.0942302	0.0112711	0.0136518	0.454894		0.277809		0.116222		0.0118865		-0.0139321		0.449479	0.422607	0.290526	0.288195	0.07698	0.0964403	-0.005338	0.0121113	-0.029871	0.0159856	0.521485	0.482829	0.290532	0.329201	0.0916365	0.11373	0.0319545	0.0296299	0.0117075	0.00219212	0.487514	0.470157	0.356881
55.3	0.453952	0.438506	0.26343	0.276025	0.0807989	0.0804694	0.0173814	0.0243532	0.442921	0.426396	0.254928	0.260485	0.083768	0.0943468	0.0111476	0.0136721	0.454937		0.277858		0.116639		0.0120412		-0.014345		0.451557	0.422626	0.290233	0.288369	0.078792	0.0965575	-0.005753	0.0121295	-0.030103	0.0160112	0.521548	0.482897	0.290508	0.329477	0.0914804	0.113886	0.0320081	0.0296772	0.0115062	0.0021958	0.487265	0.470181	0.357153
55.4	0.453812	0.438541	0.263771	0.276206	0.0808235	0.0805639	0.0175012	0.0243874	0.443119	0.426426	0.255369	0.260658	0.0840245	0.0944633	0.0109885	0.0136925	0.454906		0.27799		0.117016		0.0121159		-0.0147014		0.452702	0.422646	0.291079	0.288543	0.078732	0.0966746	-0.006322	0.0121476	-0.029539	0.0160368	0.521601	0.482964	0.290528	0.329751	0.0913643	0.114042	0.0319991	0.0297246	0.0113798	0.00219948	0.487109	0.470206	0.357421
55.5	0.453721	0.438576	0.264101	0.276387	0.0808716	0.0806583	0.0175351	0.0244215	0.443387	0.426456	0.255776	0.260831	0.0842267	0.0945796	0.0107868	0.0137128	0.454795		0.278227		0.117331		0.0120887		-0.0149623		0.453214	0.422665	0.290065	0.288716	0.079845	0.0967916	-0.006283	0.0121658	-0.028879	0.0160625	0.521575	0.483031	0.290677	0.330025	0.0912969	0.114198	0.0319585	0.0297719	0.0113064	0.00220315	0.487029	0.470229	0.357782
55.6	0.45363	0.438611	0.264404	0.276567	0.0809026	0.0807526	0.0175424	0.0244556	0.443672	0.426485	0.256139	0.261003	0.0843602	0.0946957	0.0105588	0.0137332	0.454765		0.278557		0.117628		0.0120621		-0.0151118		0.453871	0.422684	0.289148	0.288889	0.078731	0.0969084	-0.006343	0.0121839	-0.027762	0.0160881	0.521514	0.483097	0.290939	0.330299	0.0912409	0.114354	0.0318668	0.0298191	0.0112894	0.00220683	0.487003	0.470253	0.358207
55.7	0.45351	0.438646	0.264633	0.276746	0.0809151	0.0808468	0.0174993	0.0244897	0.443921	0.426514	0.256429	0.261175	0.084367	0.0948118	0.010323	0.0137535	0.454858		0.278882		0.117806		0.011992		-0.0151391		0.451972	0.422702	0.289961	0.28906	0.076102	0.097025	-0.007466	0.012202	-0.027022	0.0161137	0.521504	0.483163	0.291374	0.330572	0.0913102	0.114509	0.0317149	0.0298664	0.011218	0.0022105	0.487008	0.470276	0.358628
55.8	0.453414	0.43868	0.264799	0.276925	0.0808989	0.0809408	0.0174262	0.0245238	0.444106	0.426543	0.256657	0.261346	0.0842773	0.0949276	0.0101385	0.0137738	0.454995		0.27916		0.117845		0.0118614		-0.0150579		0.449917	0.422721	0.291819	0.289232	0.072048	0.0971415	-0.008954	0.0122201	-0.028373	0.0161392	0.521461	0.483229	0.291886	0.330844	0.0915029	0.114665	0.0314732	0.0299136	0.0111016	0.00221418	0.48698	0.4703	0.358999
55.9	0.453268	0.438714	0.264921	0.277104	0.0809449	0.0810346	0.0172383	0.0245578	0.44414	0.426571	0.256804	0.261517	0.0841297	0.0950433	0.00996456	0.0137941	0.455172		0.279406		0.11785		0.0116469		-0.0149033		0.450635	0.422739	0.291602	0.289402	0.071647	0.0972578	-0.008679	0.0122382	-0.030445	0.0161648	0.521388	0.483293	0.292412	0.331115	0.0917374	0.11482	0.0312209	0.0299608	0.0109841	0.00221785	0.486862	0.470323	0.359331
56	0.453008	0.438747	0.265059	0.277281	0.0810222	0.0811284	0.0169851	0.0245918	0.444008	0.426599	0.256864	0.261687	0.0840487	0.0951589	0.00981569	0.0138143	0.45537		0.279619		0.117814		0.011435		-0.0147338		0.450973	0.422757	0.290573	0.289572	0.071216	0.097374	-0.008229	0.0122563	-0.031755	0.0161904	0.521348	0.483358	0.292925	0.331386	0.0919956	0.114975	0.030977	0.030008	0.0108304	0.00222152	0.486779	0.470345	0.359596
56.1	0.452688	0.438781	0.265205	0.277459	0.0811524	0.081222	0.0166988	0.0246258	0.44373	0.426627	0.256867	0.261856	0.0840569	0.0952743	0.00968822	0.0138346	0.455465		0.27979		0.117701		0.0112363		-0.0145835		0.452456	0.422776	0.289417	0.289742	0.072389	0.09749	-0.007523	0.0122743	-0.03341	0.0162159	0.521365	0.483422	0.293406	0.331656	0.0923303	0.11513	0.030755	0.0300552	0.0106105	0.00222519	0.486678	0.470368	0.359874
56.2	0.45239	0.438814	0.265378	0.277635	0.0813334	0.0813154	0.0164616	0.0246597	0.443377	0.426655	0.256846	0.262025	0.0841396	0.0953896	0.00961655	0.0138548	0.455382		0.279985		0.117578		0.0111096		-0.0144348		0.455254	0.422793	0.289392	0.289911	0.072868	0.0976058	-0.00691	0.0122924	-0.034726	0.0162415	0.521229	0.483485	0.293857	0.331925	0.0926973	0.115285	0.0305643	0.0301024	0.0103834	0.00222886	0.486574	0.47039	0.360106
56.3	0.452093	0.438846	0.26556	0.277811	0.081541	0.0814087	0.0162624	0.0246937	0.442989	0.426683	0.256835	0.262194	0.084279	0.0955047	0.00955678	0.0138751	0.455256		0.280192		0.117428		0.0110147		-0.0143136		0.456223	0.422811	0.289055	0.290079	0.074165	0.0977215	-0.006821	0.0123104	-0.034192	0.016267	0.520957	0.483548	0.294238	0.332194	0.0930424	0.115439	0.0303978	0.0301495	0.0101877	0.00223253	0.486472	0.470413	0.360299
56.4	0.451873	0.438879	0.265768	0.277987	0.0816748	0.0815019	0.0161369	0.0247275	0.442684	0.42671	0.256787	0.262362	0.0844491	0.0956197	0.0094884	0.0138953	0.455192		0.280365		0.117259		0.0109498		-0.0142607		0.453889	0.422828	0.290727	0.290247	0.072695	0.097837	-0.007466	0.0123285	-0.031689	0.0162925	0.520616	0.483611	0.294614	0.332462	0.0933645	0.115594	0.0302443	0.0301966	0.0099851	0.0022362	0.486509	0.470434	0.360428
56.5	0.451728	0.438911	0.265961	0.278162	0.0817654	0.081595	0.0160074	0.0247614	0.442468	0.426737	0.256715	0.262529	0.0845809	0.0957345	0.00938304	0.0139155	0.455167		0.280511		0.117048		0.0108864		-0.0142299		0.452283	0.422846	0.292795	0.290414	0.071404	0.0979524	-0.007364	0.0123465	-0.028712	0.016318	0.520253	0.483673	0.294975	0.332729	0.0936495	0.115748	0.0300763	0.0302437	0.00980199	0.00223986	0.486631	0.470456	0.360475
56.6	0.451683	0.438943	0.266171	0.278336	0.0818835	0.0816879	0.0158388	0.0247952	0.442351	0.426764	0.256555	0.262696	0.0846741	0.0958492	0.00928684	0.0139357	0.455203		0.280627		0.116871		0.0108111		-0.0141496		0.451521	0.422863	0.293662	0.290581	0.070167	0.0980676	-0.006819	0.0123645	-0.027006	0.0163435	0.51989	0.483735	0.295365	0.332996	0.0939321	0.115902	0.0298724	0.0302908	0.00966069	0.00224353	0.486842	0.470478	0.36047
56.7	0.45165	0.438975	0.266366	0.27851	0.0820301	0.0817807	0.0156485	0.024829	0.442323	0.42679	0.25636	0.262862	0.0847546	0.0959637	0.00920697	0.0139559	0.455308		0.280718		0.116742		0.0106915		-0.0140006		0.450665	0.42288	0.292901	0.290747	0.071291	0.0981827	-0.006526	0.0123825	-0.02443	0.016369	0.519681	0.483796	0.295743	0.333262	0.0942354	0.116056	0.0296668	0.0303378	0.00957293	0.00224719	0.487158	0.470499	0.36051
56.8	0.451694	0.439006	0.266529	0.278683	0.0822124	0.0818733	0.0154295	0.0248628	0.442377	0.426817	0.256098	0.263028	0.0848641	0.096078	0.00913313	0.013976	0.455467		0.280773		0.116728		0.0105585		-0.0137375		0.450446	0.422897	0.292114	0.290912	0.072979	0.0982976	-0.005056	0.0124005	-0.02236	0.0163945	0.519568	0.483857	0.296113	0.333527	0.0945938	0.11621	0.0295408	0.0303848	0.00955081	0.00225086	0.487565	0.47052	0.360627
56.9	0.451766	0.439037	0.266622	0.278856	0.0824363	0.0819658	0.0152369	0.0248965	0.442397	0.426843	0.255872	0.263194	0.0850142	0.0961923	0.00911738	0.0139962	0.455595		0.28076		0.116831		0.0104571		-0.0133651		0.451035	0.422913	0.291695	0.291077	0.074728	0.0984124	-0.003195	0.0124185	-0.022251	0.01642	0.519581	0.483917	0.296448	0.333792	0.0950534	0.116364	0.0294695	0.0304318	0.00954237	0.00225452	0.487994	0.470541	0.360814
57	0.451896	0.439068	0.266671	0.279028	0.0827395	0.0820582	0.015106	0.0249302	0.442365	0.426869	0.255726	0.263358	0.0852366	0.0963063	0.00916314	0.0140163	0.455704		0.280715		0.117173		0.0103566		-0.0129712		0.451407	0.42293	0.290506	0.291242	0.07547	0.0985269	-0.001447	0.0124364	-0.024453	0.0164454	0.519634	0.483977	0.296763	0.334056	0.0955985	0.116518	0.0294729	0.0304788	0.00954753	0.00225818	0.488356	0.470562	0.361086
57.1	0.452045	0.439099	0.266733	0.2792	0.0830469	0.0821504	0.0150718	0.0249639	0.44229	0.426894	0.255719	0.263523	0.08551	0.0964203	0.00922394	0.0140364	0.455832		0.280646		0.11768		0.0102491		-0.0126289		0.451202	0.422946	0.291514	0.291405	0.075998	0.0986414	-0.001172	0.0124544	-0.025646	0.0164708	0.519626	0.484037	0.29705	0.334319	0.0961507	0.116671	0.0295521	0.0305258	0.00958315	0.00226184	0.488711	0.470582	0.361395
57.2	0.452242	0.439129	0.266855	0.279371	0.0833774	0.0822425	0.0151068	0.0249975	0.442198	0.42692	0.255831	0.263686	0.085861	0.096534	0.00927436	0.0140565	0.455991		0.28049		0.118169		0.0101758		-0.0123612		0.450791	0.422962	0.293719	0.291569	0.075525	0.0987557	-0.000856	0.0124723	-0.027503	0.0164963	0.519483	0.484096	0.297293	0.334582	0.0967003	0.116824	0.0296777	0.0305727	0.00966005	0.0022655	0.488996	0.470603	0.361624
57.3	0.452415	0.439159	0.267057	0.279542	0.083747	0.0823345	0.015224	0.0250311	0.442058	0.426945	0.256038	0.26385	0.0862547	0.0966477	0.00935078	0.0140766	0.456066		0.28022		0.118581		0.0100981		-0.0121311		0.45118	0.422979	0.293024	0.291731	0.074901	0.0988698	-0.001665	0.0124902	-0.029559	0.0165217	0.519417	0.484155	0.297515	0.334844	0.0972312	0.116978	0.0297964	0.0306196	0.009721	0.00226916	0.489202	0.470623	0.361771
57.4	0.45258	0.439189	0.267309	0.279712	0.0842165	0.0824263	0.0153659	0.0250647	0.441916	0.42697	0.256341	0.264012	0.0866735	0.0967612	0.00942895	0.0140967	0.456031		0.279976		0.118869		0.00998489		-0.011932		0.452377	0.422994	0.291377	0.291893	0.076931	0.0989838	-0.003441	0.0125081	-0.030226	0.0165471	0.519329	0.484213	0.297675	0.335105	0.0977274	0.117131	0.0299437	0.0306665	0.00976867	0.00227282	0.489301	0.470643	0.361828
57.5	0.452784	0.439218	0.267585	0.279881	0.08473	0.082518	0.0155372	0.0250983	0.441762	0.426995	0.256697	0.264174	0.0871089	0.0968745	0.00951404	0.0141168	0.456003		0.279752		0.119019		0.00987616		-0.0117356		0.453247	0.42301	0.292499	0.292055	0.07923	0.0990976	-0.006032	0.012526	-0.029628	0.0165725	0.519273	0.484271	0.297816	0.335366	0.0981828	0.117283	0.0300806	0.0307134	0.00980039	0.00227648	0.489425	0.470663	0.361789
57.6	0.453005	0.439248	0.267804	0.28005	0.085265	0.0826096	0.0156639	0.0251318	0.44162	0.427019	0.257119	0.264336	0.0875214	0.0969877	0.00958674	0.0141368	0.456025		0.27952		0.119099		0.00980908		-0.0114793		0.452861	0.423026	0.29097	0.292216	0.080487	0.0992113	-0.006532	0.0125439	-0.028092	0.0165979	0.519251	0.484328	0.29794	0.335626	0.0986064	0.117436	0.0302162	0.0307603	0.00983116	0.00228013	0.489621	0.470682	0.361674
57.7	0.45329	0.439277	0.268005	0.280219	0.0857522	0.082701	0.0157162	0.0251653	0.441477	0.427043	0.257527	0.264497	0.0879092	0.0971007	0.00967814	0.0141569	0.456083		0.279286		0.119294		0.00976675		-0.0111764		0.454134	0.423041	0.289157	0.292376	0.081115	0.0993248	-0.007068	0.0125618	-0.02701	0.0166233	0.51927	0.484385	0.298141	0.335885	0.0989849	0.117589	0.0303554	0.0308071	0.00987062	0.00228379	0.489863	0.470702	0.361595
57.8	0.453593	0.439306	0.268186	0.280386	0.0861418	0.0827923	0.0156785	0.0251988	0.44137	0.427068	0.257952	0.264658	0.0882449	0.0972136	0.00978215	0.0141769	0.456137		0.279143		0.119532		0.00977043		-0.0109103		0.455582	0.423056	0.290296	0.292536	0.08347	0.0994381	-0.007341	0.0125797	-0.026177	0.0166486	0.519231	0.484442	0.298401	0.336144	0.0993656	0.117741	0.0305311	0.0308539	0.00988013	0.00228744	0.490115	0.470721	0.361583
57.9	0.453908	0.439334	0.268423	0.280554	0.0864489	0.0828835	0.0155957	0.0252322	0.441346	0.427091	0.258308	0.264818	0.088517	0.0973263	0.0098682	0.0141969	0.456141		0.278962		0.119726		0.00981152		-0.0106955		0.456025	0.423072	0.291752	0.292695	0.084519	0.0995513	-0.007617	0.0125975	-0.026775	0.016674	0.519232	0.484498	0.298779	0.336402	0.0997017	0.117893	0.0307107	0.0309007	0.00990739	0.00229109	0.490372	0.47074	0.361649
58	0.454183	0.439363	0.268713	0.28072	0.0867124	0.0829745	0.0155141	0.0252656	0.441433	0.427115	0.258628	0.264978	0.088689	0.0974389	0.00993797	0.0142169	0.455947		0.278806		0.11991		0.00988295		-0.0104954		0.45615	0.423086	0.290696	0.292854	0.085662	0.0996644	-0.007694	0.0126154	-0.027462	0.0166993	0.519152	0.484554	0.299206	0.33666	0.100045	0.118045	0.0309019	0.0309475	0.00995805	0.00229474	0.490576	0.470759	0.361746
58.1	0.454415	0.439391	0.26908	0.280887	0.0869277	0.0830654	0.0154699	0.025299	0.441581	0.427139	0.258861	0.265137	0.088849	0.0975514	0.0100047	0.0142369	0.455495		0.278633		0.120011		0.00998702		-0.010369		0.456061	0.423101	0.292323	0.293012	0.08552	0.0997773	-0.008993	0.0126332	-0.028844	0.0167247	0.519127	0.48461	0.299655	0.336917	0.100319	0.118197	0.0311029	0.0309942	0.00999635	0.00229839	0.490586	0.470777	0.361857
58.2	0.454562	0.439419	0.269444	0.281052	0.0871436	0.0831562	0.0154561	0.0253324	0.441757	0.427162	0.259072	0.265296	0.088971	0.0976637	0.0100781	0.0142569	0.454823		0.278483		0.120044		0.0100991		-0.0102988		0.454852	0.423116	0.293656	0.29317	0.086027	0.09989	-0.010136	0.012651	-0.030571	0.01675	0.519186	0.484665	0.300041	0.337173	0.100553	0.118349	0.0312941	0.031041	0.0100184	0.00230204	0.490432	0.470796	0.361913
58.3	0.454633	0.439447	0.269796	0.281218	0.0873764	0.0832469	0.015483	0.0253657	0.441866	0.427185	0.259248	0.265454	0.089044	0.0977759	0.0101194	0.0142768	0.454054		0.278343		0.120025		0.0102137		-0.0102133		0.454211	0.423131	0.292779	0.293327	0.083603	0.100003	-0.010893	0.0126688	-0.032192	0.0167753	0.519272	0.484719	0.300422	0.337428	0.100797	0.118501	0.0314679	0.0310877	0.0100592	0.00230569	0.490183	0.470814	0.361881
58.4	0.454651	0.439474	0.270128	0.281382	0.0875637	0.0833374	0.0155723	0.025399	0.441885	0.427208	0.259449	0.265611	0.089103	0.0978879	0.0101527	0.0142968	0.453328		0.278289		0.120017		0.0103503		-0.0100869		0.452809	0.423145	0.292897	0.293484	0.079242	0.100115	-0.011298	0.0126866	-0.033693	0.0168006	0.519351	0.484774	0.300809	0.337683	0.101128	0.118652	0.0316388	0.0311344	0.0101335	0.00230934	0.489929	0.470832	0.361784
58.5	0.454715	0.439501	0.270479	0.281546	0.0876589	0.0834277	0.0157025	0.0254322	0.441843	0.427231	0.259661	0.265768	0.0892451	0.0979997	0.0101897	0.0143167	0.452808		0.278186		0.119971		0.0105119		-0.00998309		0.4504	0.423159	0.294198	0.29364	0.07493	0.100227	-0.010688	0.0127044	-0.032936	0.0168259	0.5195	0.484827	0.301201	0.337937	0.101451	0.118804	0.0317765	0.031181	0.0102235	0.00231299	0.489647	0.47085	0.361685
58.6	0.454757	0.439528	0.270862	0.28171	0.0876967	0.083518	0.0158573	0.0254655	0.441784	0.427253	0.259916	0.265925	0.0894276	0.0981115	0.0102508	0.0143366	0.452474		0.278109		0.119993		0.0107171		-0.00990528		0.449487	0.423173	0.292161	0.293795	0.073332	0.100339	-0.009445	0.0127221	-0.032493	0.0168512	0.519656	0.484881	0.301601	0.338191	0.101781	0.118955	0.0318713	0.0312277	0.0102912	0.00231663	0.489438	0.470868	0.361664
58.7	0.454816	0.439555	0.271283	0.281873	0.0877194	0.0836081	0.0160123	0.0254987	0.441783	0.427275	0.260207	0.266081	0.0896045	0.098223	0.0102923	0.0143565	0.452325		0.277998		0.120041		0.010945		-0.00984785		0.450249	0.423187	0.290561	0.29395	0.073196	0.100451	-0.009534	0.0127399	-0.030581	0.0168764	0.519747	0.484934	0.302019	0.338444	0.102046	0.119106	0.0319781	0.0312743	0.0103004	0.00232028	0.489285	0.470886	0.361766
58.8	0.454975	0.439581	0.271755	0.282036	0.0877437	0.0836981	0.0161985	0.0255319	0.441894	0.427298	0.26054	0.266237	0.0897816	0.0983345	0.0103065	0.0143764	0.452347		0.277895		0.120111		0.011192		-0.00988092		0.448173	0.423201	0.290631	0.294105	0.073786	0.100563	-0.009556	0.0127577	-0.028951	0.0169017	0.519843	0.484987	0.302457	0.338696	0.102229	0.119257	0.0320755	0.0313209	0.0102907	0.00232392	0.489199	0.470903	0.361977
58.9	0.455212	0.439608	0.272254	0.282198	0.0877968	0.0837879	0.0163771	0.025565	0.442163	0.427319	0.260916	0.266392	0.0899454	0.0984458	0.0103227	0.0143963	0.452476		0.27782		0.120234		0.011363		-0.00999607		0.447547	0.423215	0.291914	0.294259	0.073909	0.100675	-0.008498	0.0127754	-0.027556	0.0169269	0.519959	0.485039	0.302902	0.338948	0.102294	0.119408	0.0321787	0.0313675	0.0102728	0.00232756	0.489071	0.470921	0.362269
59	0.455345	0.439634	0.272738	0.282359	0.0879002	0.0838776	0.0165364	0.0255981	0.44253	0.427341	0.261353	0.266547	0.0900141	0.0985569	0.0103012	0.0144161	0.452544		0.277881		0.12039		0.0114228		-0.0101195		0.449717	0.423229	0.293052	0.294412	0.073601	0.100786	-0.007446	0.0127931	-0.028652	0.0169522	0.520139	0.485091	0.303342	0.339199	0.102336	0.119559	0.0323129	0.0314141	0.010284	0.00233121	0.488917	0.470938	0.362618
59.1	0.455471	0.43966	0.273146	0.28252	0.0880817	0.0839672	0.0166979	0.0256312	0.442978	0.427363	0.261869	0.266701	0.0899925	0.0986679	0.0102369	0.014436	0.452601		0.278032		0.120555		0.011374		-0.0101791		0.452987	0.423242	0.293776	0.294565	0.07449	0.100898	-0.00635	0.0128108	-0.029594	0.0169774	0.520319	0.485143	0.303809	0.33945	0.1024	0.119709	0.0324729	0.0314606	0.0103655	0.00233485	0.488683	0.470955	0.362962
59.2	0.455647	0.439685	0.273486	0.282681	0.0883232	0.0840567	0.0168995	0.0256643	0.44343	0.427384	0.262433	0.266855	0.0899115	0.0987788	0.0101382	0.0144558	0.452652		0.278212		0.120735		0.0113473		-0.0102512		0.454525	0.423255	0.293985	0.294717	0.075702	0.101009	-0.003919	0.0128285	-0.030252	0.0170026	0.520553	0.485194	0.304297	0.339699	0.102509	0.119859	0.0325822	0.0315072	0.0104914	0.00233849	0.488482	0.470972	0.363285
59.3	0.45578	0.439711	0.273751	0.282841	0.088579	0.084146	0.0171058	0.0256973	0.443922	0.427405	0.263034	0.267008	0.0898516	0.0988895	0.0100182	0.0144756	0.452775		0.278368		0.120964		0.0113232		-0.0103211		0.455665	0.423269	0.29437	0.294869	0.075624	0.10112	-0.002529	0.0128462	-0.028389	0.0170278	0.520847	0.485245	0.30481	0.339949	0.102605	0.12001	0.0326692	0.0315537	0.0105946	0.00234212	0.488269	0.470988	0.363686
59.4	0.455869	0.439736	0.273984	0.283	0.0888566	0.0842352	0.0173222	0.0257303	0.444339	0.427426	0.263646	0.267161	0.089834	0.099	0.00986706	0.0144955	0.452925		0.278481		0.121223		0.0113507		-0.0104182		0.456948	0.423282	0.294494	0.295021	0.076425	0.101231	-0.003068	0.0128639	-0.025529	0.017053	0.52114	0.485295	0.305317	0.340197	0.102704	0.12016	0.0326924	0.0316001	0.0105884	0.00234576	0.488021	0.471005	0.364129
59.5	0.455978	0.439761	0.274221	0.283159	0.0891208	0.0843243	0.0175254	0.0257633	0.444736	0.427447	0.264267	0.267313	0.0898668	0.0991105	0.00971672	0.0145153	0.453035		0.278486		0.121601		0.0114302		-0.0105186		0.458477	0.423295	0.293371	0.295171	0.079283	0.101342	-0.003975	0.0128815	-0.023765	0.0170782	0.521396	0.485345	0.305832	0.340445	0.102797	0.12031	0.0327025	0.0316466	0.0104397	0.0023494	0.487688	0.471021	0.364618
59.6	0.456077	0.439786	0.274521	0.283318	0.0892895	0.0844132	0.0177223	0.0257962	0.445103	0.427468	0.264842	0.267465	0.08994	0.0992207	0.00960553	0.014535	0.453115		0.278485		0.121995		0.0115156		-0.010673		0.457203	0.423307	0.295527	0.295322	0.080724	0.101452	-0.004307	0.0128992	-0.02402	0.0171033	0.52158	0.485395	0.306346	0.340692	0.102853	0.12046	0.0327201	0.031693	0.0102303	0.00235303	0.487336	0.471038	0.365088
59.7	0.456088	0.43981	0.274887	0.283476	0.0893345	0.084502	0.0179117	0.0258291	0.445506	0.427488	0.265372	0.267616	0.0900429	0.0993309	0.00953291	0.0145548	0.45314		0.278627		0.122362		0.011535		-0.0108293		0.454679	0.42332	0.296834	0.295471	0.079777	0.101563	-0.004538	0.0129168	-0.024986	0.0171285	0.521601	0.485445	0.306878	0.340939	0.102918	0.120609	0.0327896	0.0317395	0.00999439	0.00235667	0.48695	0.471054	0.365586
59.8	0.456056	0.439835	0.27532	0.283633	0.0893532	0.0845907	0.0180861	0.025862	0.445863	0.427508	0.26586	0.267767	0.0901061	0.0994409	0.00949628	0.0145746	0.453092		0.27887		0.122727		0.01152		-0.0109852		0.453837	0.423333	0.298531	0.295621	0.078705	0.101673	-0.005155	0.0129345	-0.02705	0.0171536	0.521552	0.485494	0.307408	0.341185	0.103067	0.120759	0.0328345	0.0317859	0.00980654	0.0023603	0.486629	0.47107	0.366001
59.9	0.456048	0.439859	0.275748	0.28379	0.0893378	0.0846792	0.0182121	0.0258949	0.446224	0.427528	0.266321	0.267917	0.0901107	0.0995507	0.00942024	0.0145943	0.453041		0.279166		0.123015		0.0114451		-0.0110962		0.453297	0.423345	0.299016	0.295769	0.078478	0.101783	-0.005555	0.0129521	-0.029474	0.0171788	0.521489	0.485543	0.307958	0.341431	0.103324	0.120908	0.0328827	0.0318322	0.00972687	0.00236394	0.486353	0.471085	0.366367
60	0.456037	0.439883	0.276169	0.283946	0.089296	0.0847676	0.0183666	0.0259277	0.44649	0.427548	0.266709	0.268067	0.0900473	0.0996604	0.00931932	0.014614	0.453112		0.279518		0.123164		0.0113127		-0.01123		0.451594	0.423358	0.300989	0.295918	0.077996	0.101893	-0.007316	0.0129697	-0.030108	0.0172039	0.521351	0.485591	0.308525	0.341676	0.103578	0.121057	0.0328917	0.0318786	0.00978627	0.00236757	0.486141	0.471101	0.366712
60.1	0.456012	0.439907	0.276552	0.284102	0.0892853	0.0848559	0.0184906	0.0259605	0.446694	0.427568	0.267017	0.268216	0.0899427	0.09977	0.00921099	0.0146337	0.453253		0.279806		0.123238		0.0111124		-0.0113726		0.449808	0.42337	0.300415	0.296065	0.078797	0.102003	-0.009199	0.0129873	-0.028705	0.017229	0.521205	0.485639	0.309099	0.34192	0.103854	0.121206	0.0328702	0.0319249	0.00989843	0.0023712	0.485995	0.471116	0.36706
60.2	0.456028	0.43993	0.276893	0.284258	0.0892696	0.0849441	0.0185479	0.0259933	0.446775	0.427587	0.267244	0.268365	0.0898255	0.0998794	0.00915525	0.0146534	0.453481		0.280041		0.123216		0.0108609		-0.0114894		0.448973	0.423382	0.300635	0.296213	0.079706	0.102113	-0.011388	0.0130049	-0.028987	0.0172541	0.521158	0.485687	0.309621	0.342163	0.104167	0.121355	0.0328139	0.0319713	0.0101205	0.00237483	0.485921	0.471132	0.367405
60.3	0.456042	0.439954	0.277183	0.284413	0.0891817	0.0850321	0.018528	0.026026	0.446778	0.427607	0.267431	0.268514	0.0896843	0.0999887	0.00916894	0.0146731	0.453804		0.280285		0.123051		0.0105501		-0.0115861		0.449747	0.423394	0.300474	0.296359	0.080786	0.102223	-0.012344	0.0130224	-0.02907	0.0172792	0.521192	0.485734	0.310089	0.342406	0.104468	0.121504	0.0327736	0.0320176	0.0104018	0.00237846	0.485901	0.471147	0.367737
60.4	0.455933	0.439977	0.277434	0.284567	0.0890429	0.08512	0.0184611	0.0260587	0.446642	0.427626	0.267554	0.268662	0.0895257	0.100098	0.00926293	0.0146928	0.454165		0.280572		0.122838		0.0102492		-0.0116649		0.449879	0.423406	0.299841	0.296505	0.081571	0.102332	-0.011673	0.01304	-0.027977	0.0173043	0.521292	0.485781	0.310524	0.342649	0.104739	0.121653	0.0327268	0.0320638	0.0106976	0.00238208	0.485997	0.471162	0.368029
60.5	0.455704	0.44	0.277657	0.284721	0.0889141	0.0852078	0.0183355	0.0260914	0.446358	0.427645	0.267629	0.268809	0.0894031	0.100207	0.00939165	0.0147125	0.454521		0.280871		0.12255		0.00999739		-0.0117434		0.450173	0.423417	0.299134	0.296651	0.081974	0.102441	-0.009153	0.0130575	-0.029314	0.0173294	0.521482	0.485828	0.310948	0.342891	0.105095	0.121801	0.0326565	0.0321101	0.0109402	0.00238571	0.486145	0.471177	0.368278
60.6	0.455426	0.440023	0.277863	0.284875	0.0887772	0.0852954	0.018182	0.0261241	0.445895	0.427664	0.267686	0.268956	0.0893029	0.100316	0.00951012	0.0147321	0.454829		0.2812		0.122281		0.00984176		-0.011831		0.450582	0.423429	0.300711	0.296796	0.081591	0.10255	-0.007791	0.0130751	-0.029703	0.0173544	0.521686	0.485874	0.311358	0.343132	0.105538	0.12195	0.0325986	0.0321563	0.0112005	0.00238934	0.486223	0.471192	0.368495
60.7	0.455028	0.440045	0.278068	0.285028	0.0887056	0.085383	0.0180046	0.0261567	0.44529	0.427683	0.267751	0.269103	0.0892334	0.100424	0.00958601	0.0147517	0.455165		0.28156		0.122106		0.00972516		-0.011959		0.451939	0.423441	0.299782	0.296941	0.081233	0.102659	-0.006246	0.0130926	-0.027701	0.0173795	0.521873	0.48592	0.311774	0.343372	0.105958	0.122098	0.0325772	0.0322025	0.0114222	0.00239296	0.486261	0.471206	0.368683
60.8	0.454618	0.440068	0.278233	0.28518	0.0886283	0.0854704	0.0178817	0.0261893	0.444632	0.427701	0.267805	0.269249	0.0892419	0.100533	0.00960554	0.0147714	0.455404		0.281957		0.122064		0.00966283		-0.0120684		0.452896	0.423452	0.298862	0.297085	0.081288	0.102768	-0.005291	0.0131101	-0.027068	0.0174045	0.521959	0.485966	0.312183	0.343612	0.106323	0.122246	0.0325796	0.0322487	0.0115345	0.00239659	0.4862	0.471221	0.368834
60.9	0.454316	0.44009	0.278346	0.285332	0.0885501	0.0855576	0.0178259	0.0262218	0.443971	0.42772	0.267887	0.269395	0.0893006	0.100641	0.00957479	0.014791	0.455587		0.282367		0.122092		0.00966783		-0.0121989		0.454212	0.423463	0.300108	0.297229	0.081522	0.102877	-0.005585	0.0131276	-0.028284	0.0174296	0.521969	0.486011	0.312514	0.343852	0.106633	0.122394	0.0325903	0.0322949	0.0115784	0.00240021	0.486039	0.471235	0.369035
61	0.454107	0.440112	0.278406	0.285484	0.0884308	0.0856448	0.0177861	0.0262544	0.443353	0.427738	0.268002	0.26954	0.0893829	0.10075	0.00950793	0.0148106	0.455785		0.282782		0.122236		0.00973378		-0.012332		0.4548	0.423475	0.300348	0.297372	0.080668	0.102985	-0.0061	0.0131451	-0.027551	0.0174546	0.521931	0.486056	0.312746	0.344091	0.106841	0.122542	0.032635	0.0323411	0.0116389	0.00240383	0.485849	0.471249	0.369264
61.1	0.453979	0.440134	0.278416	0.285635	0.0882679	0.0857318	0.0177358	0.0262869	0.44281	0.427756	0.268134	0.269685	0.0894843	0.100858	0.00941165	0.0148301	0.456077		0.283169		0.122429		0.00979239		-0.0124777		0.456528	0.423486	0.299467	0.297515	0.079822	0.103094	-0.005706	0.0131626	-0.027572	0.0174796	0.521935	0.486101	0.312889	0.344329	0.106927	0.122689	0.0326761	0.0323872	0.0116527	0.00240745	0.485756	0.471263	0.369605
61.2	0.453896	0.440156	0.278358	0.285785	0.088037	0.0858187	0.0176995	0.0263194	0.442395	0.427774	0.268221	0.269829	0.0896291	0.100966	0.00930418	0.0148497	0.45634		0.283517		0.122647		0.00981319		-0.0125707		0.456177	0.423497	0.300171	0.297657	0.079654	0.103202	-0.0045	0.0131801	-0.029052	0.0175046	0.521992	0.486145	0.312993	0.344566	0.106988	0.122837	0.0327146	0.0324333	0.0115991	0.00241107	0.485752	0.471277	0.369958
61.3	0.453837	0.440177	0.278307	0.285935	0.0878605	0.0859054	0.0176307	0.0263518	0.442074	0.427792	0.268275	0.269973	0.0897587	0.101074	0.00920326	0.0148693	0.456625		0.28383		0.122857		0.00981983		-0.0126256		0.456085	0.423508	0.300837	0.297799	0.081716	0.10331	-0.004099	0.0131975	-0.030933	0.0175296	0.522118	0.48619	0.313091	0.344803	0.107056	0.122984	0.0327872	0.0324794	0.0115605	0.00241469	0.485822	0.471291	0.370371
61.4	0.453789	0.440198	0.278288	0.286085	0.0877274	0.085992	0.017563	0.0263843	0.44185	0.427809	0.268259	0.270116	0.0898868	0.101181	0.00919599	0.0148888	0.456944		0.284093		0.123058		0.00975715		-0.0126487		0.454796	0.423518	0.300917	0.29794	0.084608	0.103418	-0.003857	0.013215	-0.032101	0.0175545	0.522241	0.486233	0.313194	0.34504	0.107125	0.123131	0.0329299	0.0325255	0.0115974	0.00241831	0.485904	0.471305	0.370762
61.5	0.453764	0.44022	0.278285	0.286234	0.0876219	0.0860785	0.0175359	0.0264167	0.441732	0.427827	0.268216	0.270259	0.0900215	0.101289	0.00926308	0.0149083	0.457251		0.284342		0.123213		0.00962561		-0.0126715		0.453226	0.423529	0.302115	0.298081	0.087948	0.103526	-0.003758	0.0132324	-0.032649	0.0175795	0.522368	0.486277	0.31333	0.345276	0.107179	0.123278	0.0331437	0.0325715	0.011648	0.00242193	0.486043	0.471318	0.371155
61.6	0.453776	0.440241	0.278272	0.286383	0.0875532	0.0861649	0.017579	0.026449	0.441657	0.427844	0.268158	0.270401	0.0901522	0.101396	0.00938691	0.0149279	0.457498		0.284597		0.123307		0.00948625		-0.0127304		0.453242	0.42354	0.302295	0.298221	0.090393	0.103634	-0.004033	0.0132498	-0.032756	0.0176044	0.52241	0.48632	0.313485	0.345511	0.107212	0.123425	0.0334194	0.0326176	0.0116854	0.00242554	0.486229	0.471332	0.371443
61.7	0.453878	0.440261	0.278317	0.286531	0.087553	0.0862512	0.0176657	0.0264814	0.441587	0.427861	0.268138	0.270543	0.0902275	0.101504	0.00953957	0.0149474	0.457647		0.284828		0.123353		0.00939375		-0.0128822		0.455178	0.42355	0.303684	0.298361	0.092215	0.103741	-0.004945	0.0132672	-0.032446	0.0176294	0.522467	0.486363	0.31371	0.345746	0.107186	0.123572	0.03371	0.0326636	0.011658	0.00242916	0.486409	0.471345	0.37173
61.8	0.453969	0.440282	0.278407	0.286678	0.0876083	0.0863373	0.0177352	0.0265137	0.441538	0.427878	0.26813	0.270685	0.0902914	0.101611	0.00970472	0.0149668	0.457698		0.285062		0.123331		0.00928632		-0.0131203		0.455158	0.42356	0.304216	0.2985	0.091643	0.103849	-0.004351	0.0132846	-0.031541	0.0176543	0.522465	0.486405	0.313995	0.34598	0.107133	0.123719	0.034005	0.0327096	0.0116197	0.00243277	0.486619	0.471358	0.372004
61.9	0.453975	0.440302	0.278578	0.286826	0.0876925	0.0864233	0.017724	0.026546	0.441552	0.427895	0.268139	0.270826	0.0903693	0.101718	0.00984201	0.0149863	0.457618		0.285267		0.123252		0.00922125		-0.0133884		0.455203	0.423571	0.302841	0.298639	0.090233	0.103956	-0.00241	0.013302	-0.030054	0.0176792	0.522456	0.486448	0.314336	0.346213	0.107086	0.123865	0.0342788	0.0327555	0.0115202	0.00243638	0.486905	0.471371	0.372373
62	0.453951	0.440323	0.278748	0.286972	0.0878262	0.0865092	0.0176404	0.0265782	0.441577	0.427912	0.268151	0.270967	0.0904501	0.101825	0.0099852	0.0150058	0.457387		0.285437		0.123113		0.00919834		-0.0136191		0.456861	0.423581	0.299905	0.298777	0.087927	0.104063	-0.001552	0.0133194	-0.028904	0.0177042	0.522501	0.48649	0.314693	0.346446	0.107107	0.124012	0.0345264	0.0328015	0.0114047	0.00243999	0.487161	0.471384	0.372716
62.1	0.453829	0.440343	0.278904	0.287119	0.0880069	0.0865949	0.0175072	0.0266104	0.441625	0.427928	0.268114	0.271107	0.0905587	0.101932	0.0101364	0.0150252	0.457048		0.28556		0.122943		0.00918852		-0.0137771		0.455242	0.423591	0.298878	0.298915	0.085785	0.10417	-0.001296	0.0133367	-0.029243	0.0177291	0.52268	0.486531	0.315089	0.346678	0.107215	0.124158	0.0347706	0.0328474	0.0112614	0.00244361	0.487426	0.471397	0.373133
62.2	0.453651	0.440363	0.279002	0.287264	0.0881886	0.0866805	0.017321	0.0266426	0.44164	0.427945	0.268021	0.271247	0.0907197	0.102038	0.0102525	0.0150447	0.456681		0.285666		0.122767		0.00921519		-0.0138848		0.45273	0.423601	0.298729	0.299053	0.084314	0.104277	-0.001241	0.0133541	-0.030486	0.0177539	0.522785	0.486573	0.315498	0.34691	0.10744	0.124304	0.035037	0.0328933	0.011172	0.00244722	0.487683	0.47141	0.373533
62.3	0.453501	0.440382	0.279062	0.28741	0.0883196	0.086766	0.0171274	0.0266748	0.441593	0.427961	0.267876	0.271386	0.0909386	0.102145	0.0103447	0.0150641	0.456312		0.285661		0.122649		0.00931743		-0.0139187		0.452314	0.423611	0.299831	0.29919	0.083282	0.104383	-0.001211	0.0133714	-0.030942	0.0177788	0.522915	0.486614	0.315949	0.347141	0.10771	0.12445	0.0352419	0.0329392	0.0111024	0.00245082	0.488013	0.471422	0.37397
62.4	0.453351	0.440402	0.279085	0.287555	0.0883589	0.0868514	0.0169257	0.026707	0.441481	0.427977	0.267744	0.271525	0.0911841	0.102251	0.0104091	0.0150835	0.455919		0.285567		0.122578		0.00942756		-0.0138853		0.453103	0.42362	0.302246	0.299326	0.081402	0.10449	-0.002401	0.0133887	-0.032148	0.0178037	0.523071	0.486654	0.31641	0.347372	0.108006	0.124596	0.0354249	0.0329851	0.0110343	0.00245443	0.488305	0.471435	0.374349
62.5	0.453218	0.440421	0.279154	0.287699	0.0883025	0.0869367	0.0167285	0.0267391	0.441407	0.427993	0.267601	0.271664	0.0914546	0.102357	0.0104799	0.0151029	0.455471		0.285466		0.122561		0.00956057		-0.0138184		0.453012	0.42363	0.305602	0.299462	0.081503	0.104596	-0.002889	0.0134061	-0.03388	0.0178285	0.523121	0.486695	0.316868	0.347602	0.108307	0.124742	0.0355897	0.0330309	0.0109042	0.00245804	0.488611	0.471447	0.374757
62.6	0.453109	0.440441	0.279276	0.287843	0.0881891	0.0870218	0.0165427	0.0267712	0.441397	0.428009	0.267541	0.271802	0.0917471	0.102463	0.0105507	0.0151223	0.454916		0.285441		0.12261		0.00971976		-0.013729		0.45346	0.42364	0.308964	0.299598	0.081547	0.104702	-0.003065	0.0134234	-0.03406	0.0178534	0.523122	0.486735	0.317255	0.347831	0.10867	0.124887	0.0357529	0.0330767	0.0107658	0.00246165	0.488773	0.471459	0.375104
62.7	0.452914	0.44046	0.279446	0.287987	0.0880572	0.0871068	0.0164023	0.0268032	0.441502	0.428025	0.267541	0.271939	0.0920742	0.102569	0.0106338	0.0151416	0.454287		0.285486		0.12272		0.00985556		-0.0135798		0.453682	0.423649	0.309686	0.299733	0.080157	0.104808	-0.003648	0.0134407	-0.033515	0.0178782	0.523144	0.486775	0.31755	0.34806	0.109031	0.125033	0.0358964	0.0331225	0.0106799	0.00246525	0.488863	0.471472	0.375429
62.8	0.452705	0.440479	0.279629	0.28813	0.0879625	0.0871917	0.0163236	0.0268352	0.441702	0.42804	0.267668	0.272076	0.0924004	0.102675	0.0107483	0.015161	0.453635		0.28557		0.122931		0.00998508		-0.0134008		0.453421	0.423659	0.308963	0.299867	0.078684	0.104914	-0.004172	0.0134579	-0.034399	0.017903	0.523083	0.486815	0.317722	0.348288	0.109449	0.125178	0.0360596	0.0331683	0.0106237	0.00246885	0.488756	0.471484	0.375753
62.9	0.4526	0.440498	0.279792	0.288272	0.0879535	0.0872764	0.016287	0.0268672	0.441954	0.428056	0.267861	0.272213	0.0927468	0.102781	0.0108803	0.0151803	0.453034		0.285703		0.123191		0.0101322		-0.0132026		0.452578	0.423668	0.306913	0.300001	0.079589	0.10502	-0.004494	0.0134752	-0.033727	0.0179279	0.523003	0.486854	0.317824	0.348516	0.109816	0.125323	0.0361669	0.0332141	0.0106005	0.00247246	0.48859	0.471495	0.376122
63	0.4525	0.440516	0.279914	0.288414	0.0880563	0.0873611	0.0162778	0.0268992	0.44216	0.428071	0.268113	0.272349	0.093076	0.102886	0.0110309	0.0151997	0.452599		0.285911		0.123539		0.0102736		-0.012969		0.452942	0.423677	0.306404	0.300135	0.078868	0.105126	-0.004504	0.0134925	-0.031442	0.0179527	0.522958	0.486893	0.317912	0.348743	0.11015	0.125468	0.0362196	0.0332598	0.0106482	0.00247606	0.488381	0.471507	0.376525
63.1	0.452446	0.440535	0.280002	0.288556	0.0882406	0.0874456	0.0162939	0.0269312	0.442325	0.428086	0.268346	0.272485	0.0933607	0.102992	0.0111955	0.015219	0.452361		0.28616		0.123907		0.0104679		-0.0127312		0.453891	0.423686	0.304849	0.300268	0.078681	0.105231	-0.004692	0.0135097	-0.03013	0.0179775	0.522872	0.486932	0.318088	0.348969	0.110406	0.125613	0.0362076	0.0333055	0.010731	0.00247966	0.488199	0.471519	0.376967
63.2	0.452557	0.440553	0.280123	0.288697	0.0885019	0.08753	0.0163337	0.0269631	0.442478	0.428101	0.268619	0.272621	0.0935956	0.103097	0.0114022	0.0152383	0.452284		0.286407		0.124225		0.0107149		-0.012525		0.453429	0.423695	0.302489	0.300401	0.07924	0.105336	-0.005342	0.013527	-0.028095	0.0180022	0.522763	0.48697	0.318322	0.349195	0.110588	0.125757	0.03618	0.0333513	0.0107765	0.00248326	0.488022	0.47153	0.377459
63.3	0.452689	0.440571	0.280263	0.288838	0.088775	0.0876142	0.0163665	0.026995	0.442637	0.428116	0.268893	0.272756	0.0938257	0.103202	0.011595	0.0152576	0.452252		0.286719		0.124496		0.0109907		-0.012359		0.454989	0.423704	0.302749	0.300533	0.080403	0.105442	-0.006248	0.0135442	-0.02586	0.018027	0.522751	0.487008	0.318614	0.349421	0.110603	0.125902	0.0361735	0.0333969	0.0107868	0.00248686	0.487899	0.471542	0.377966
63.4	0.452755	0.440589	0.280479	0.288978	0.0890539	0.0876984	0.0164263	0.0270268	0.442799	0.428131	0.269214	0.27289	0.0940103	0.103307	0.0117777	0.0152768	0.452167		0.28714		0.12484		0.0113124		-0.0122327		0.456492	0.423713	0.304092	0.300665	0.079274	0.105547	-0.006067	0.0135614	-0.024798	0.0180518	0.522797	0.487046	0.318937	0.349646	0.110551	0.126046	0.0362326	0.0334426	0.010746	0.00249046	0.487799	0.471553	0.378483
63.5	0.452907	0.440607	0.280761	0.289118	0.0893026	0.0877824	0.0164947	0.0270587	0.443023	0.428146	0.269571	0.273025	0.0941496	0.103412	0.0119337	0.0152961	0.452049		0.287609		0.12525		0.0116439		-0.0121656		0.455197	0.423722	0.304147	0.300797	0.078092	0.105652	-0.004353	0.0135786	-0.026407	0.0180765	0.522804	0.487084	0.319303	0.34987	0.110395	0.126191	0.0363397	0.0334882	0.0106631	0.00249406	0.487707	0.471564	0.378981
63.6	0.452998	0.440625	0.281179	0.289258	0.089535	0.0878663	0.0165547	0.0270905	0.443273	0.42816	0.269998	0.273158	0.0942772	0.103516	0.0120847	0.0153154	0.451964		0.288156		0.12566		0.0119672		-0.0120886		0.453501	0.423731	0.305757	0.300928	0.077937	0.105756	-0.00359	0.0135958	-0.027809	0.0181012	0.522815	0.487122	0.31963	0.350094	0.110151	0.126335	0.0364645	0.0335339	0.010529	0.00249765	0.487691	0.471576	0.379481
63.7	0.452993	0.440642	0.281638	0.289397	0.0897593	0.08795	0.0166044	0.0271222	0.44352	0.428175	0.270481	0.273292	0.0944187	0.103621	0.0121963	0.0153346	0.451895		0.288761		0.126079		0.0122585		-0.0119327		0.453447	0.423739	0.308554	0.301058	0.080729	0.105861	-0.002801	0.013613	-0.02978	0.018126	0.522891	0.487159	0.319953	0.350317	0.109881	0.126479	0.0365871	0.0335795	0.0104014	0.00250125	0.487748	0.471587	0.379941
63.8	0.452968	0.44066	0.282124	0.289535	0.090043	0.0880337	0.0166411	0.027154	0.443794	0.428189	0.27097	0.273425	0.0945503	0.103725	0.0122867	0.0153538	0.451828		0.289338		0.126488		0.0125331		-0.0117187		0.45137	0.423748	0.308099	0.301188	0.081292	0.105965	-0.002685	0.0136301	-0.0298	0.0181507	0.522895	0.487196	0.320255	0.350539	0.10963	0.126623	0.0366924	0.033625	0.0102694	0.00250484	0.487796	0.471598	0.380375
63.9	0.452925	0.440677	0.282566	0.289673	0.0903878	0.0881172	0.0166528	0.0271857	0.444098	0.428203	0.271414	0.273557	0.0947069	0.10383	0.0123571	0.015373	0.451812		0.289749		0.126872		0.0128114		-0.0115102		0.449937	0.423756	0.308412	0.301318	0.081361	0.10607	-0.002895	0.0136473	-0.029913	0.0181754	0.522781	0.487232	0.320596	0.350761	0.109421	0.126766	0.0367555	0.0336706	0.0101361	0.00250843	0.487847	0.471608	0.380784
64	0.452823	0.440694	0.283021	0.289811	0.0907572	0.0882006	0.0166245	0.0272174	0.44436	0.428217	0.271793	0.273689	0.0949262	0.103934	0.0123927	0.0153922	0.451767		0.290043		0.127211		0.0131024		-0.0113557		0.450053	0.423765	0.306566	0.301447	0.08291	0.106174	-0.003904	0.0136644	-0.02889	0.0182001	0.52272	0.487269	0.320917	0.350983	0.109267	0.12691	0.036787	0.0337161	0.00994377	0.00251203	0.487905	0.471619	0.381148
64.1	0.452709	0.440711	0.28345	0.289948	0.0911571	0.0882839	0.0166273	0.0272491	0.444549	0.428231	0.272112	0.273821	0.0951979	0.104038	0.0123945	0.0154114	0.451658		0.290329		0.127562		0.0132582		-0.011249		0.452188	0.423773	0.30432	0.301576	0.082255	0.106278	-0.003673	0.0136816	-0.028563	0.0182248	0.522648	0.487305	0.32126	0.351204	0.109123	0.127054	0.0368046	0.0337617	0.00979163	0.00251562	0.487939	0.47163	0.381469
64.2	0.45258	0.440728	0.283873	0.290085	0.091541	0.0883671	0.016688	0.0272807	0.444613	0.428245	0.272361	0.273952	0.0953762	0.104142	0.0124524	0.0154306	0.451455		0.290686		0.127927		0.0133241		-0.011136		0.453685	0.423781	0.302925	0.301704	0.078861	0.106382	-0.004228	0.0136987	-0.02873	0.0182495	0.522542	0.48734	0.321583	0.351424	0.108942	0.127197	0.036786	0.0338072	0.00964112	0.00251921	0.487906	0.47164	0.381696
64.3	0.452454	0.440745	0.28431	0.290221	0.0918131	0.0884501	0.0167912	0.0273123	0.44454	0.428258	0.272618	0.274083	0.0954624	0.104245	0.0125257	0.0154497	0.451232		0.291167		0.128287		0.0132965		-0.010979		0.453846	0.423789	0.303816	0.301832	0.078152	0.106486	-0.004092	0.0137158	-0.029527	0.0182741	0.522422	0.487376	0.321894	0.351644	0.108773	0.12734	0.0367122	0.0338526	0.00952838	0.0025228	0.488003	0.471651	0.381847
64.4	0.452382	0.440761	0.284743	0.290357	0.0919586	0.088533	0.0169236	0.0273439	0.444385	0.428272	0.272873	0.274213	0.095477	0.104349	0.0126109	0.0154689	0.451098		0.291859		0.128564		0.0131773		-0.0107689		0.453936	0.423797	0.303349	0.301959	0.07922	0.106589	-0.003382	0.0137329	-0.029837	0.0182988	0.52229	0.487411	0.322166	0.351863	0.108621	0.127483	0.0366184	0.0338981	0.00943072	0.00252639	0.488279	0.471661	0.381916
64.5	0.452319	0.440778	0.285134	0.290493	0.092048	0.0886158	0.0170983	0.0273754	0.444217	0.428285	0.273156	0.274343	0.0954339	0.104452	0.0126505	0.015488	0.451034		0.29267		0.12881		0.0129993		-0.0104833		0.454504	0.423805	0.302692	0.302086	0.080133	0.106693	-0.003057	0.01375	-0.029991	0.0183234	0.522129	0.487446	0.322454	0.352082	0.10853	0.127626	0.0364974	0.0339435	0.00941364	0.00252997	0.488641	0.471671	0.381991
64.6	0.452295	0.440794	0.285451	0.290628	0.0920676	0.0886985	0.0172937	0.027407	0.444067	0.428299	0.273404	0.274473	0.0953422	0.104556	0.0126706	0.0155071	0.451036		0.29342		0.129		0.0128704		-0.0101703		0.453016	0.423813	0.302936	0.302213	0.080804	0.106796	-0.004086	0.0137671	-0.030417	0.018348	0.522	0.487481	0.32274	0.3523	0.108479	0.127769	0.0363372	0.033989	0.00944445	0.00253356	0.488941	0.471681	0.382026
64.7	0.452332	0.44081	0.285701	0.290762	0.0920501	0.0887811	0.0174777	0.0274385	0.443967	0.428312	0.273639	0.274602	0.0953734	0.104659	0.0126356	0.0155263	0.451141		0.294118		0.129087		0.0127432		-0.00992559		0.454292	0.423821	0.305648	0.302339	0.081351	0.1069	-0.003622	0.0137841	-0.029252	0.0183727	0.521815	0.487516	0.323007	0.352518	0.10847	0.127911	0.0361609	0.0340344	0.00950819	0.00253715	0.489184	0.471691	0.382107
64.8	0.452374	0.440826	0.285917	0.290896	0.0920279	0.0888635	0.0176393	0.0274699	0.443915	0.428325	0.273784	0.274731	0.0955039	0.104762	0.0126544	0.0155453	0.451346		0.294769		0.129089		0.0126636		-0.00977764		0.455378	0.423829	0.306974	0.302464	0.081198	0.107003	-0.003319	0.0138012	-0.027236	0.0183973	0.521622	0.48755	0.323264	0.352735	0.108434	0.128054	0.0359876	0.0340797	0.00956163	0.00254073	0.489251	0.471701	0.382185
64.9	0.452301	0.440842	0.28609	0.29103	0.0920405	0.0889458	0.0177461	0.0275014	0.443878	0.428338	0.273878	0.274859	0.0956712	0.104865	0.0127444	0.0155644	0.451619		0.295363		0.12914		0.0126811		-0.00968936		0.454446	0.423837	0.307422	0.30259	0.08175	0.107106	-0.003155	0.0138182	-0.02577	0.0184219	0.521514	0.487584	0.323566	0.352951	0.108391	0.128196	0.0358074	0.0341251	0.00968995	0.00254431	0.489141	0.471711	0.382272
65	0.452205	0.440858	0.286222	0.291164	0.0920443	0.089028	0.0178117	0.0275328	0.443734	0.428351	0.273933	0.274987	0.0957931	0.104968	0.0129109	0.0155835	0.451979		0.29593		0.129115		0.0127831		-0.00961929		0.455236	0.423844	0.310702	0.302714	0.081617	0.107208	-0.004084	0.0138353	-0.025687	0.0184465	0.521391	0.487618	0.323869	0.353167	0.108397	0.128338	0.0356388	0.0341704	0.00985179	0.0025479	0.489024	0.471721	0.382318
65.1	0.452066	0.440873	0.28627	0.291296	0.092071	0.0891101	0.0178422	0.0275642	0.443461	0.428364	0.274021	0.275115	0.0958826	0.10507	0.0130807	0.0156026	0.45245		0.296524		0.129043		0.0129005		-0.00953507		0.454738	0.423852	0.311156	0.302839	0.082998	0.107311	-0.004494	0.0138523	-0.025687	0.018471	0.521247	0.487652	0.324202	0.353383	0.108522	0.128481	0.0354945	0.0342158	0.00998667	0.00255148	0.488991	0.47173	0.382347
65.2	0.451828	0.440889	0.286262	0.291429	0.0921355	0.0891921	0.0178604	0.0275955	0.443076	0.428376	0.274042	0.275242	0.0959076	0.105173	0.0132062	0.0156216	0.452953		0.297084		0.128996		0.0130599		-0.00944859		0.452502	0.423859	0.308981	0.302963	0.084179	0.107414	-0.004612	0.0138693	-0.028204	0.0184956	0.521085	0.487685	0.324562	0.353598	0.108755	0.128622	0.0353881	0.0342611	0.0100746	0.00255506	0.48894	0.47174	0.382367
65.3	0.451579	0.440904	0.286196	0.291561	0.0922923	0.0892739	0.0179475	0.0276269	0.442643	0.428389	0.274046	0.275369	0.0958719	0.105275	0.0132537	0.0156406	0.453539		0.297519		0.128989		0.0132201		-0.00939682		0.451261	0.423867	0.306563	0.303086	0.085605	0.107516	-0.003676	0.0138863	-0.03138	0.0185202	0.520914	0.487718	0.324975	0.353812	0.109122	0.128764	0.0353216	0.0343063	0.0101229	0.00255864	0.488808	0.47175	0.382388
65.4	0.451389	0.440919	0.286147	0.291693	0.0924656	0.0893556	0.0181201	0.0276582	0.442198	0.428401	0.27403	0.275495	0.0957863	0.105378	0.013245	0.0156596	0.4541		0.297889		0.12896		0.0132967		-0.00939616		0.452562	0.423874	0.304615	0.303209	0.085429	0.107618	-0.003462	0.0139033	-0.033809	0.0185447	0.52065	0.487751	0.325406	0.354026	0.109514	0.128906	0.0352968	0.0343516	0.0101079	0.00256222	0.4886	0.471759	0.382404
65.5	0.451154	0.440934	0.286087	0.291824	0.0926823	0.0894372	0.018328	0.0276895	0.441822	0.428413	0.274026	0.275621	0.0957401	0.10548	0.0132406	0.0156786	0.454633		0.298176		0.12897		0.0132876		-0.00946105		0.452073	0.423881	0.304223	0.303332	0.085978	0.10772	-0.002585	0.0139202	-0.035021	0.0185693	0.520336	0.487784	0.325846	0.354239	0.109816	0.129047	0.0352848	0.0343968	0.0100611	0.00256579	0.488296	0.471768	0.382463
65.6	0.450998	0.440949	0.286069	0.291955	0.0928588	0.0895187	0.0185475	0.0277207	0.441505	0.428426	0.274018	0.275746	0.0957027	0.105582	0.0132442	0.0156976	0.455014		0.298431		0.128987		0.013257		-0.00957871		0.452635	0.423888	0.303778	0.303454	0.084871	0.107822	-0.002361	0.0139372	-0.03515	0.0185938	0.519984	0.487816	0.326282	0.354452	0.109984	0.129189	0.0352828	0.034442	0.00999381	0.00256937	0.48782	0.471777	0.382567
65.7	0.451009	0.440964	0.286089	0.292085	0.0929981	0.0896001	0.0187529	0.0277519	0.441202	0.428438	0.27407	0.275872	0.0956591	0.105684	0.0132539	0.0157166	0.455281		0.298641		0.128968		0.0132611		-0.00975733		0.453152	0.423895	0.302974	0.303576	0.084415	0.107924	-0.002487	0.0139542	-0.033663	0.0186183	0.5197	0.487848	0.326703	0.354664	0.110085	0.12933	0.0352745	0.0344872	0.00996684	0.00257295	0.487315	0.471787	0.382687
65.8	0.451056	0.440979	0.286174	0.292215	0.0930497	0.0896813	0.0188977	0.0277831	0.440897	0.42845	0.274144	0.275996	0.0956431	0.105785	0.013275	0.0157356	0.455391		0.298941		0.128841		0.0132884		-0.00995869		0.454175	0.423902	0.303659	0.303697	0.083672	0.108026	-0.003381	0.0139711	-0.034376	0.0186428	0.519408	0.48788	0.327056	0.354876	0.110163	0.129471	0.0352701	0.0345324	0.00999476	0.00257652	0.48687	0.471796	0.382746
65.9	0.45118	0.440994	0.286266	0.292344	0.0930777	0.0897624	0.0190396	0.0278143	0.440597	0.428462	0.274169	0.276121	0.0957154	0.105887	0.0133053	0.0157545	0.455369		0.29927		0.128589		0.0133218		-0.0101496		0.455484	0.423909	0.305084	0.303818	0.08345	0.108127	-0.003711	0.013988	-0.034541	0.0186673	0.519171	0.487912	0.327332	0.355087	0.110273	0.129612	0.0352595	0.0345776	0.0100385	0.00258009	0.486465	0.471805	0.38274
66	0.451328	0.441008	0.286403	0.292474	0.0931225	0.0898434	0.0192046	0.0278454	0.440354	0.428473	0.27409	0.276245	0.0958261	0.105988	0.0133346	0.0157735	0.45523		0.29962		0.128167		0.0133045		-0.0103515		0.45532	0.423916	0.305416	0.303939	0.082866	0.108229	-0.004391	0.014005	-0.033345	0.0186918	0.519039	0.487944	0.327565	0.355298	0.110423	0.129753	0.0352843	0.0346227	0.0100814	0.00258367	0.486086	0.471813	0.382643
66.1	0.45149	0.441022	0.286593	0.292602	0.0932035	0.0899243	0.019374	0.0278766	0.44021	0.428485	0.27392	0.276368	0.0959002	0.10609	0.0133946	0.0157924	0.454998		0.299907		0.127679		0.0133129		-0.0106255		0.454823	0.423923	0.306655	0.304059	0.08417	0.10833	-0.004207	0.0140219	-0.032174	0.0187162	0.518941	0.487975	0.327806	0.355508	0.110617	0.129894	0.0353625	0.0346678	0.0101838	0.00258724	0.485865	0.471822	0.382518
66.2	0.451586	0.441037	0.28678	0.292731	0.0933155	0.0900051	0.0195169	0.0279076	0.440224	0.428497	0.273662	0.276491	0.0959425	0.106191	0.013531	0.0158113	0.454702		0.300138		0.127159		0.0132579		-0.0109597		0.455255	0.42393	0.308885	0.304179	0.084917	0.108431	-0.00344	0.0140388	-0.030358	0.0187407	0.518834	0.488006	0.328097	0.355717	0.110821	0.130034	0.035458	0.0347129	0.0103011	0.00259081	0.485845	0.471831	0.382332
66.3	0.451632	0.441051	0.28691	0.292858	0.0934382	0.0900857	0.0196453	0.0279387	0.440333	0.428508	0.273346	0.276614	0.0959527	0.106292	0.0136728	0.0158302	0.454341		0.300285		0.126658		0.0131101		-0.0113284		0.455006	0.423937	0.309698	0.304298	0.085833	0.108532	-0.002387	0.0140556	-0.026779	0.0187652	0.518843	0.488037	0.328457	0.355927	0.111028	0.130175	0.0355116	0.034758	0.0103951	0.00259438	0.485988	0.47184	0.382163
66.4	0.451676	0.441065	0.286988	0.292986	0.0936203	0.0901663	0.0197729	0.0279697	0.440515	0.428519	0.273047	0.276737	0.0959289	0.106393	0.0137929	0.0158491	0.453927		0.300362		0.126176		0.0129168		-0.0117067		0.454314	0.423943	0.31186	0.304417	0.086747	0.108633	-0.002681	0.0140725	-0.02422	0.0187896	0.518864	0.488067	0.328892	0.356135	0.111262	0.130315	0.0355438	0.0348031	0.010481	0.00259795	0.486267	0.471848	0.381956
66.5	0.451691	0.441079	0.287033	0.293113	0.093809	0.0902467	0.0198915	0.0280007	0.440745	0.428531	0.272819	0.276859	0.0958917	0.106494	0.0138812	0.015868	0.453463		0.300356		0.125827		0.0127416		-0.0120324		0.453733	0.42395	0.312904	0.304536	0.087911	0.108734	-0.002147	0.0140894	-0.023788	0.018814	0.518932	0.488098	0.329371	0.356343	0.111613	0.130455	0.0355664	0.0348481	0.0105754	0.00260152	0.486563	0.471857	0.381772
66.6	0.451554	0.441092	0.287001	0.29324	0.0939778	0.090327	0.020003	0.0280317	0.441012	0.428542	0.272686	0.27698	0.0959265	0.106595	0.0139139	0.0158868	0.453077		0.300309		0.12557		0.012552		-0.0122615		0.454927	0.423956	0.313013	0.304654	0.088565	0.108834	-0.001648	0.0141062	-0.023962	0.0188385	0.51904	0.488128	0.329832	0.356551	0.1121	0.130595	0.035589	0.0348931	0.0106596	0.00260508	0.486882	0.471865	0.381579
66.7	0.451294	0.441106	0.28699	0.293366	0.0941308	0.0904072	0.0201288	0.0280627	0.44125	0.428553	0.272629	0.277102	0.0960679	0.106695	0.0138774	0.0159057	0.4528		0.300239		0.125424		0.0124136		-0.0123689		0.455877	0.423963	0.31254	0.304771	0.089682	0.108935	-0.001267	0.0141231	-0.023803	0.0188629	0.51918	0.488158	0.330274	0.356758	0.112678	0.130735	0.0356315	0.0349381	0.010724	0.00260865	0.487058	0.471873	0.381426
66.8	0.450982	0.44112	0.28698	0.293492	0.0943009	0.0904873	0.0202895	0.0280936	0.44143	0.428564	0.272636	0.277222	0.0962909	0.106796	0.0138161	0.0159245	0.452608		0.300179		0.125326		0.0123172		-0.0123999		0.455871	0.423969	0.311301	0.304889	0.09173	0.109035	-0.00195	0.0141399	-0.025603	0.0188873	0.519312	0.488188	0.330733	0.356964	0.113298	0.130875	0.0357275	0.0349831	0.0108081	0.00261221	0.487017	0.471881	0.38128
66.9	0.450567	0.441133	0.287029	0.293617	0.0943724	0.0905672	0.0204116	0.0281245	0.441632	0.428575	0.272679	0.277343	0.0965613	0.106896	0.0137239	0.0159433	0.452484		0.300097		0.125304		0.0123308		-0.012372		0.45602	0.423975	0.308862	0.305006	0.091696	0.109135	-0.002244	0.0141567	-0.0289	0.0189116	0.519481	0.488217	0.331194	0.35717	0.113914	0.131015	0.0358341	0.035028	0.0108895	0.00261578	0.48683	0.47189	0.381188
67	0.450221	0.441146	0.287074	0.293742	0.0943461	0.090647	0.0205195	0.0281553	0.441858	0.428586	0.272777	0.277463	0.0968461	0.106996	0.0136164	0.0159621	0.452408		0.300067		0.125275		0.0124406		-0.0123116		0.456817	0.423982	0.307377	0.305122	0.089568	0.109235	-0.003182	0.0141735	-0.030752	0.018936	0.519608	0.488247	0.331634	0.357375	0.114434	0.131154	0.0359027	0.035073	0.0109696	0.00261934	0.486609	0.471898	0.381131
67.1	0.449962	0.441159	0.287186	0.293867	0.0943226	0.0907268	0.0206244	0.0281862	0.442146	0.428596	0.272921	0.277583	0.0971481	0.107096	0.0135397	0.0159809	0.452349		0.300079		0.125203		0.0125478		-0.0122013		0.456373	0.423988	0.307103	0.305238	0.088655	0.109335	-0.003233	0.0141903	-0.032602	0.0189604	0.519779	0.488276	0.33201	0.35758	0.114859	0.131294	0.0359071	0.0351179	0.0110248	0.0026229	0.486413	0.471906	0.381091
67.2	0.449785	0.441173	0.287303	0.293991	0.0943043	0.0908064	0.020759	0.028217	0.442503	0.428607	0.273131	0.277702	0.0974417	0.107196	0.0135016	0.0159997	0.452333		0.300141		0.125117		0.012595		-0.0121562		0.454145	0.423994	0.307952	0.305354	0.08802	0.109435	-0.003962	0.0142071	-0.035053	0.0189848	0.519985	0.488305	0.332311	0.357785	0.115258	0.131433	0.0358693	0.0351628	0.0110935	0.00262646	0.486223	0.471914	0.381022
67.3	0.449648	0.441186	0.287448	0.294115	0.0943347	0.0908858	0.0209008	0.0282478	0.442998	0.428617	0.273393	0.277821	0.0977451	0.107296	0.0135107	0.0160185	0.452447		0.300212		0.125069		0.0126644		-0.0121731		0.452721	0.424	0.309657	0.305469	0.086703	0.109535	-0.00417	0.0142239	-0.035854	0.0190091	0.520119	0.488333	0.332484	0.357989	0.11565	0.131572	0.0357727	0.0352077	0.0111687	0.00263002	0.486202	0.471921	0.380915
67.4	0.449514	0.441198	0.287534	0.294239	0.0944818	0.0909652	0.0210397	0.0282785	0.44353	0.428628	0.273739	0.27794	0.0980622	0.107395	0.0135555	0.0160373	0.452707		0.300298		0.125116		0.0126801		-0.0122393		0.452411	0.424006	0.309651	0.305584	0.086304	0.109634	-0.003486	0.0142406	-0.034669	0.0190334	0.520272	0.488362	0.332588	0.358192	0.116056	0.131711	0.0356446	0.0352525	0.0112968	0.00263358	0.486249	0.471929	0.380806
67.5	0.449367	0.441211	0.287569	0.294362	0.0947634	0.0910445	0.0211956	0.0283093	0.444084	0.428638	0.274075	0.278058	0.09837	0.107495	0.0136199	0.016056	0.453081		0.300364		0.125282		0.0126656		-0.0123689		0.452684	0.424012	0.309446	0.305699	0.086389	0.109734	-0.002898	0.0142574	-0.033277	0.0190578	0.520454	0.48839	0.332697	0.358395	0.116361	0.13185	0.0354817	0.0352974	0.0114426	0.00263714	0.486429	0.471937	0.3807
67.6	0.449301	0.441224	0.287548	0.294484	0.0951666	0.0911236	0.0213513	0.02834	0.444584	0.428648	0.274413	0.278176	0.0986457	0.107594	0.0137252	0.0160747	0.453446		0.300397		0.125611		0.0126902		-0.0125811		0.453983	0.424018	0.310862	0.305813	0.085142	0.109833	-0.00283	0.0142741	-0.031705	0.0190821	0.520647	0.488418	0.332885	0.358597	0.116551	0.131989	0.0352867	0.0353422	0.0115907	0.0026407	0.486585	0.471945	0.380638
67.7	0.449263	0.441236	0.287539	0.294607	0.095644	0.0912026	0.0214519	0.0283707	0.445051	0.428659	0.274724	0.278293	0.0988805	0.107693	0.0138443	0.0160935	0.453663		0.300441		0.125987		0.0127738		-0.0127561		0.455944	0.424024	0.310297	0.305926	0.086453	0.109932	-0.00241	0.0142909	-0.030782	0.0191064	0.520852	0.488446	0.333123	0.358799	0.116602	0.132127	0.0350953	0.035387	0.0117091	0.00264425	0.486854	0.471952	0.380673
67.8	0.449195	0.441249	0.287584	0.294729	0.0961382	0.0912815	0.0215072	0.0284013	0.445462	0.428669	0.275087	0.27841	0.0990505	0.107793	0.0139449	0.0161122	0.453681		0.300476		0.126402		0.0128556		-0.0128929		0.457219	0.42403	0.307655	0.30604	0.088912	0.110031	-0.001776	0.0143076	-0.029391	0.0191307	0.521145	0.488474	0.333408	0.359	0.116559	0.132266	0.03499	0.0354318	0.0118117	0.00264781	0.487091	0.47196	0.38086
67.9	0.449181	0.441261	0.287751	0.29485	0.0965741	0.0913603	0.0215345	0.0284319	0.445886	0.428679	0.275475	0.278527	0.0991273	0.107892	0.0140084	0.0161309	0.453535		0.300543		0.126757		0.0129656		-0.0130247		0.455988	0.424035	0.307923	0.306153	0.091946	0.11013	-0.002635	0.0143243	-0.030406	0.019155	0.521436	0.488501	0.333697	0.359201	0.116397	0.132404	0.0349885	0.0354765	0.0118731	0.00265136	0.487327	0.471967	0.381185
68	0.449193	0.441273	0.288053	0.294971	0.0968984	0.091439	0.0214796	0.0284625	0.446277	0.428689	0.275942	0.278644	0.099159	0.10799	0.0140446	0.0161495	0.453298		0.300693		0.127043		0.0130968		-0.013107		0.455292	0.424041	0.30917	0.306265	0.093961	0.110228	-0.002101	0.014341	-0.033089	0.0191792	0.521698	0.488529	0.33395	0.359402	0.116186	0.132542	0.0351153	0.0355213	0.0118941	0.00265492	0.487441	0.471974	0.381589
68.1	0.449142	0.441285	0.288447	0.295092	0.0970562	0.0915176	0.0213762	0.0284931	0.446628	0.428698	0.276449	0.27876	0.0991923	0.108089	0.0140206	0.0161682	0.452987		0.300946		0.12732		0.013206		-0.0131332		0.45373	0.424047	0.308126	0.306377	0.095046	0.110327	-0.001504	0.0143577	-0.03447	0.0192035	0.521982	0.488556	0.334163	0.359601	0.115927	0.13268	0.0353523	0.035566	0.0118652	0.00265847	0.487548	0.471982	0.382058
68.2	0.44908	0.441298	0.288915	0.295212	0.0971054	0.091596	0.0212825	0.0285237	0.446882	0.428708	0.27702	0.278875	0.0991944	0.108188	0.013943	0.0161869	0.452731		0.30118		0.127624		0.0133186		-0.0131387		0.452883	0.424052	0.30792	0.306489	0.094533	0.110425	-0.001355	0.0143743	-0.034905	0.0192277	0.522228	0.488583	0.334324	0.359801	0.115642	0.132818	0.0356311	0.0356107	0.0117966	0.00266202	0.487615	0.471989	0.382565
68.3	0.449152	0.441309	0.289391	0.295332	0.0970813	0.0916743	0.0211989	0.0285542	0.447036	0.428718	0.277566	0.278991	0.099218	0.108286	0.0138495	0.0162055	0.45256		0.301399		0.127896		0.0134215		-0.0131098		0.452888	0.424058	0.310113	0.306601	0.091216	0.110524	-0.001954	0.014391	-0.034163	0.019252	0.522403	0.48861	0.334434	0.36	0.11533	0.132956	0.0358711	0.0356553	0.0116842	0.00266557	0.487764	0.471996	0.383118
68.4	0.449225	0.441321	0.289839	0.295452	0.0971089	0.0917526	0.0211572	0.0285847	0.447073	0.428727	0.27806	0.279105	0.0993137	0.108385	0.0137639	0.0162241	0.452383		0.301565		0.128073		0.0134294		-0.0130759		0.451767	0.424063	0.310537	0.306712	0.089185	0.110622	-0.001499	0.0144077	-0.031626	0.0192762	0.522654	0.488636	0.334492	0.360198	0.115065	0.133093	0.0360783	0.0357	0.0115239	0.00266912	0.488046	0.472003	0.383671
68.5	0.449302	0.441333	0.290217	0.295571	0.0972194	0.0918307	0.0211976	0.0286151	0.447089	0.428737	0.278493	0.27922	0.099463	0.108483	0.0136693	0.0162428	0.45218		0.301637		0.128198		0.0133122		-0.0130653		0.451454	0.424069	0.310108	0.306822	0.089667	0.11072	-0.002822	0.0144243	-0.028772	0.0193004	0.522928	0.488662	0.334551	0.360396	0.11491	0.133231	0.0362622	0.0357446	0.0113715	0.00267267	0.488432	0.47201	0.384226
68.6	0.44943	0.441345	0.290581	0.29569	0.0974285	0.0919087	0.0212158	0.0286456	0.447121	0.428746	0.278841	0.279334	0.0995716	0.108581	0.0135381	0.0162614	0.452051		0.301602		0.128265		0.0131311		-0.0130708		0.453086	0.424074	0.311223	0.306932	0.091227	0.110818	-0.0046	0.0144409	-0.02855	0.0193246	0.523103	0.488689	0.334574	0.360593	0.114789	0.133368	0.0364492	0.0357893	0.0112633	0.00267621	0.488829	0.472017	0.384773
68.7	0.449613	0.441356	0.290907	0.295808	0.0976773	0.0919865	0.0211755	0.028676	0.447153	0.428755	0.27913	0.279448	0.0996564	0.108679	0.0133422	0.01628	0.451995		0.301569		0.128391		0.0129058		-0.0130945		0.454611	0.424079	0.311985	0.307042	0.091862	0.110916	-0.004536	0.0144575	-0.029454	0.0193488	0.52326	0.488715	0.334578	0.36079	0.114684	0.133506	0.0365989	0.0358339	0.0112053	0.00267976	0.489223	0.472024	0.385324
68.8	0.449774	0.441368	0.291223	0.295926	0.0979602	0.0920643	0.0210904	0.0287064	0.447174	0.428765	0.279348	0.279561	0.0996641	0.108777	0.0131202	0.0162985	0.451988		0.301613		0.128642		0.0126586		-0.0131017		0.455783	0.424085	0.313467	0.307152	0.093895	0.111013	-0.005451	0.0144742	-0.031078	0.019373	0.523451	0.48874	0.334588	0.360986	0.114534	0.133643	0.0367361	0.0358784	0.0111662	0.00268331	0.489557	0.472031	0.385787
68.9	0.449979	0.441379	0.291479	0.296044	0.0982207	0.092142	0.0210075	0.0287367	0.447211	0.428774	0.279562	0.279675	0.0995569	0.108874	0.0128636	0.0163171	0.452067		0.301742		0.129088		0.0124243		-0.01301		0.458414	0.42409	0.316024	0.307261	0.094922	0.111111	-0.006246	0.0144908	-0.032018	0.0193972	0.523594	0.488766	0.33463	0.361182	0.114317	0.13378	0.0368538	0.035923	0.0111878	0.00268685	0.489832	0.472037	0.386215
69	0.450204	0.44139	0.291672	0.296161	0.0983963	0.0922195	0.0208937	0.028767	0.447258	0.428783	0.279763	0.279787	0.0993916	0.108972	0.0125944	0.0163357	0.45215		0.301934		0.129745		0.0123117		-0.0127975		0.458947	0.424095	0.317224	0.30737	0.096164	0.111208	-0.006505	0.0145073	-0.031898	0.0194214	0.523741	0.488791	0.334648	0.361378	0.114095	0.133917	0.0369556	0.0359675	0.011224	0.00269039	0.490061	0.472044	0.386626
69.1	0.450438	0.441401	0.291748	0.296278	0.0984351	0.0922969	0.0208147	0.0287973	0.447341	0.428792	0.279995	0.2799	0.0992772	0.10907	0.0123139	0.0163542	0.452125		0.302197		0.13055		0.0123103		-0.0125219		0.458328	0.4241	0.317344	0.307478	0.096528	0.111305	-0.005749	0.0145239	-0.029739	0.0194455	0.523941	0.488817	0.334645	0.361572	0.113954	0.134053	0.0370299	0.036012	0.0112455	0.00269394	0.490288	0.472051	0.38709
69.2	0.450628	0.441412	0.291705	0.296395	0.0983535	0.0923742	0.0208122	0.0288276	0.447489	0.428801	0.280216	0.280012	0.0992126	0.109167	0.0121317	0.0163727	0.452043		0.302442		0.131386		0.0123716		-0.0121914		0.456626	0.424105	0.317703	0.307586	0.096082	0.111402	-0.006303	0.0145405	-0.027676	0.0194697	0.524186	0.488842	0.334653	0.361767	0.113844	0.13419	0.0371427	0.0360565	0.0112019	0.00269748	0.490457	0.472057	0.387587
69.3	0.450813	0.441423	0.291595	0.296511	0.0981945	0.0924514	0.0208765	0.0288579	0.447706	0.42881	0.280471	0.280124	0.0991906	0.109264	0.0120321	0.0163913	0.451891		0.302617		0.132261		0.0124559		-0.0118951		0.454617	0.42411	0.317383	0.307694	0.09472	0.111499	-0.005006	0.014557	-0.027263	0.0194938	0.524443	0.488867	0.334702	0.361961	0.113779	0.134326	0.0372782	0.036101	0.0111705	0.00270102	0.490538	0.472064	0.388165
69.4	0.451014	0.441434	0.29151	0.296627	0.0980092	0.0925285	0.0209332	0.0288881	0.447907	0.428818	0.280689	0.280235	0.0992159	0.109361	0.0120575	0.0164098	0.451754		0.302736		0.133132		0.0125861		-0.0116415		0.453514	0.424115	0.318124	0.307801	0.093153	0.111596	-0.003642	0.0145736	-0.026354	0.0195179	0.524618	0.488891	0.334777	0.362154	0.113738	0.134463	0.0374252	0.0361455	0.011094	0.00270456	0.490491	0.47207	0.388792
69.5	0.451233	0.441445	0.291457	0.296742	0.0979092	0.0926055	0.0209501	0.0289183	0.448	0.428827	0.280902	0.280346	0.0992708	0.109458	0.0121552	0.0164283	0.451656		0.302863		0.133867		0.0126571		-0.0114652		0.453183	0.42412	0.317608	0.307908	0.091388	0.111693	-0.003333	0.0145901	-0.025961	0.0195421	0.52472	0.488916	0.33487	0.362347	0.113698	0.134599	0.0375735	0.0361899	0.0110002	0.0027081	0.490408	0.472077	0.389447
69.6	0.451364	0.441456	0.291431	0.296857	0.0979214	0.0926824	0.0209147	0.0289485	0.447971	0.428836	0.281059	0.280456	0.0992508	0.109555	0.0123131	0.0164467	0.45172		0.303004		0.134511		0.0126845		-0.0113323		0.451817	0.424125	0.317479	0.308014	0.090169	0.111789	-0.003255	0.0146066	-0.026974	0.0195662	0.524715	0.48894	0.335046	0.36254	0.113716	0.134735	0.0377526	0.0362343	0.010914	0.00271164	0.490306	0.472083	0.390057
69.7	0.451442	0.441466	0.291455	0.296972	0.0981068	0.0927591	0.0208179	0.0289786	0.44783	0.428844	0.281243	0.280567	0.0991245	0.109652	0.0124297	0.0164652	0.451865		0.303274		0.135091		0.0126936		-0.0112506		0.451337	0.42413	0.317926	0.308121	0.089654	0.111886	-0.002395	0.0146231	-0.028344	0.0195903	0.524621	0.488964	0.33525	0.362732	0.113878	0.134871	0.0379674	0.0362787	0.0109042	0.00271517	0.490309	0.472089	0.390584
69.8	0.451548	0.441477	0.29153	0.297086	0.0983659	0.0928357	0.0206705	0.0290087	0.447577	0.428853	0.281434	0.280677	0.0989736	0.109748	0.0124936	0.0164837	0.452162		0.303661		0.135511		0.0126785		-0.0111533		0.450324	0.424135	0.318869	0.308226	0.089398	0.111982	-0.002317	0.0146396	-0.028251	0.0196144	0.524441	0.488988	0.335461	0.362923	0.114175	0.135007	0.0382088	0.0363231	0.0108616	0.00271871	0.490358	0.472095	0.391022
69.9	0.451636	0.441487	0.291629	0.2972	0.0986387	0.0929123	0.0205188	0.0290388	0.447237	0.428861	0.281683	0.280786	0.0988219	0.109845	0.0125173	0.0165021	0.45252		0.304132		0.135805		0.0126322		-0.0110847		0.449067	0.424139	0.316333	0.308332	0.089533	0.112078	-0.002835	0.0146561	-0.029514	0.0196384	0.524281	0.489012	0.335663	0.363114	0.114539	0.135142	0.0384691	0.0363675	0.0108134	0.00272224	0.490345	0.472102	0.391379
70	0.451659	0.441498	0.291783	0.297314	0.098878	0.0929887	0.0203967	0.0290689	0.446893	0.428869	0.281986	0.280896	0.0986382	0.109941	0.0125323	0.0165205	0.452916		0.304602		0.136025		0.0126043		-0.0110388		0.450005	0.424144	0.315024	0.308437	0.089389	0.112175	-0.002868	0.0146726	-0.031284	0.0196625	0.524042	0.489036	0.335868	0.363305	0.114841	0.135278	0.0386865	0.0364118	0.0107604	0.00272578	0.490119	0.472108	0.391685
70.1	0.451798	0.441508	0.292019	0.297427	0.0990981	0.093065	0.0202885	0.0290989	0.446541	0.428877	0.282426	0.281004	0.0984822	0.110037	0.0125404	0.016539	0.453311		0.30501		0.136184		0.012544		-0.0110158		0.449528	0.424149	0.314125	0.308542	0.090188	0.11227	-0.00393	0.0146891	-0.032207	0.0196865	0.523768	0.489059	0.336035	0.363495	0.115073	0.135413	0.0388415	0.0364561	0.0107044	0.00272931	0.489748	0.472114	0.391948
70.2	0.452007	0.441518	0.292288	0.29754	0.0991745	0.0931412	0.0201677	0.0291289	0.446168	0.428886	0.282906	0.281113	0.0984155	0.110133	0.0125749	0.0165574	0.453623		0.305385		0.136309		0.0124355		-0.0110185		0.448232	0.424153	0.314559	0.308646	0.09145	0.112366	-0.005876	0.0147055	-0.031448	0.0197106	0.523459	0.489083	0.336193	0.363684	0.115204	0.135549	0.0389161	0.0365004	0.0106069	0.00273284	0.489206	0.47212	0.39225
70.3	0.452216	0.441528	0.292507	0.297653	0.0991821	0.0932173	0.0200534	0.0291589	0.44574	0.428894	0.283423	0.281221	0.0983844	0.110229	0.0126216	0.0165757	0.453817		0.305755		0.136447		0.0123396		-0.0110488		0.449648	0.424158	0.313507	0.30875	0.094124	0.112462	-0.006684	0.014722	-0.031473	0.0197346	0.523206	0.489106	0.33632	0.363873	0.115252	0.135684	0.0389981	0.0365447	0.0105231	0.00273637	0.488552	0.472126	0.392588
70.4	0.45245	0.441538	0.292683	0.297765	0.0991653	0.0932932	0.0199477	0.0291889	0.445297	0.428902	0.283918	0.281329	0.0983815	0.110325	0.0126116	0.0165941	0.453836		0.306191		0.136563		0.0122505		-0.0110884		0.451525	0.424162	0.313899	0.308853	0.096078	0.112557	-0.006768	0.0147384	-0.031273	0.0197586	0.522905	0.489129	0.336387	0.364062	0.115278	0.135819	0.0391008	0.036589	0.0104206	0.0027399	0.487819	0.472131	0.392947
70.5	0.452713	0.441548	0.292817	0.297877	0.0991664	0.0933691	0.019849	0.0292188	0.444884	0.42891	0.284332	0.281437	0.0984793	0.110421	0.0125632	0.0166125	0.453756		0.306653		0.136675		0.0121219		-0.0111594		0.450803	0.424167	0.314129	0.308957	0.096999	0.112653	-0.006663	0.0147548	-0.031015	0.0197827	0.522648	0.489152	0.336361	0.36425	0.115392	0.135954	0.0392626	0.0366332	0.0102619	0.00274343	0.48717	0.472137	0.39326
70.6	0.452926	0.441558	0.292923	0.297988	0.0991589	0.0934448	0.0198034	0.0292487	0.444527	0.428918	0.284621	0.281544	0.0987045	0.110516	0.0125363	0.0166309	0.453566		0.307181		0.136722		0.0119105		-0.0112627		0.451025	0.424171	0.31517	0.30906	0.096273	0.112748	-0.005747	0.0147712	-0.030741	0.0198067	0.522455	0.489174	0.336276	0.364438	0.115564	0.136089	0.0394755	0.0366774	0.010068	0.00274696	0.486613	0.472143	0.393565
70.7	0.453106	0.441568	0.293011	0.298099	0.0992121	0.0935205	0.0198483	0.0292786	0.4443	0.428925	0.284824	0.281651	0.098982	0.110612	0.012533	0.0166492	0.453335		0.307654		0.136672		0.0116503		-0.0113684		0.453565	0.424175	0.314385	0.309162	0.094685	0.112843	-0.004938	0.0147876	-0.031884	0.0198306	0.522367	0.489197	0.336205	0.364625	0.11574	0.136223	0.0397325	0.0367216	0.00986328	0.00275049	0.486111	0.472149	0.393852
70.8	0.453107	0.441577	0.293106	0.29821	0.0993083	0.093596	0.019931	0.0293084	0.444247	0.428933	0.285013	0.281757	0.0992516	0.110707	0.0125302	0.0166675	0.453065		0.308001		0.136607		0.0113408		-0.0114587		0.454032	0.42418	0.315527	0.309264	0.092564	0.112938	-0.004451	0.014804	-0.03358	0.0198546	0.522263	0.489219	0.336215	0.364812	0.115913	0.136358	0.0399708	0.0367658	0.00970348	0.00275401	0.48574	0.472154	0.394132
70.9	0.453016	0.441587	0.293186	0.29832	0.0993675	0.0936714	0.0200284	0.0293383	0.444391	0.428941	0.285199	0.281863	0.099493	0.110802	0.0125709	0.0166858	0.452903		0.30821		0.136569		0.011027		-0.0115479		0.453833	0.424184	0.315024	0.309366	0.091456	0.113033	-0.003934	0.0148204	-0.033909	0.0198786	0.52218	0.489241	0.336334	0.364998	0.116121	0.136492	0.0401284	0.03681	0.00962476	0.00275754	0.485528	0.47216	0.394311
71	0.452921	0.441596	0.293267	0.29843	0.0993914	0.0937467	0.020151	0.0293681	0.444621	0.428948	0.285428	0.281969	0.0996599	0.110897	0.0126744	0.0167041	0.452891		0.308315		0.13655		0.0106958		-0.0116233		0.453185	0.424188	0.316468	0.309468	0.09288	0.113128	-0.003484	0.0148367	-0.033966	0.0199026	0.522182	0.489264	0.336583	0.365184	0.116362	0.136626	0.0401942	0.0368541	0.00962432	0.00276106	0.48538	0.472165	0.394369
71.1	0.452765	0.441606	0.293393	0.29854	0.0994455	0.0938219	0.0203063	0.0293979	0.444854	0.428956	0.285691	0.282075	0.0997468	0.110992	0.0127808	0.0167224	0.453021		0.308346		0.136538		0.0104664		-0.0116554		0.453667	0.424193	0.317414	0.309569	0.0947	0.113223	-0.00315	0.0148531	-0.03376	0.0199265	0.522253	0.489285	0.336901	0.365369	0.116619	0.13676	0.0401598	0.0368983	0.0096737	0.00276458	0.48507	0.472171	0.394268
71.2	0.452632	0.441615	0.293582	0.29865	0.099608	0.093897	0.0204993	0.0294276	0.445004	0.428963	0.28602	0.28218	0.0998088	0.111087	0.012932	0.0167407	0.453267		0.308362		0.136534		0.0103597		-0.0116605		0.453806	0.424197	0.316469	0.30967	0.097031	0.113317	-0.0027	0.0148695	-0.032364	0.0199505	0.522266	0.489307	0.337263	0.365554	0.116965	0.136894	0.0400847	0.0369424	0.00974699	0.00276811	0.484679	0.472176	0.394023
71.3	0.452515	0.441624	0.293789	0.298759	0.0998227	0.093972	0.0207192	0.0294573	0.445081	0.428971	0.286318	0.282285	0.0998708	0.111182	0.0131041	0.016759	0.453615		0.308402		0.136474		0.0103508		-0.0116677		0.453721	0.424201	0.314473	0.30977	0.099892	0.113411	-0.003034	0.0148858	-0.03063	0.0199744	0.522296	0.489329	0.337597	0.365738	0.117374	0.137028	0.0399936	0.0369864	0.0097922	0.00277163	0.484173	0.472182	0.393701
71.4	0.452337	0.441634	0.293983	0.298867	0.100083	0.0940469	0.0209579	0.029487	0.445071	0.428978	0.2866	0.282389	0.099952	0.111277	0.0132678	0.0167772	0.454015		0.308432		0.136374		0.0104149		-0.0116832		0.453097	0.424205	0.314151	0.30987	0.101623	0.113506	-0.003235	0.0149021	-0.030018	0.0199983	0.522327	0.48935	0.337903	0.365922	0.117746	0.137162	0.0399361	0.0370305	0.00977972	0.00277515	0.483726	0.472187	0.393367
71.5	0.452098	0.441643	0.294169	0.298975	0.10035	0.0941216	0.0211912	0.0295167	0.444958	0.428985	0.286853	0.282494	0.100091	0.111371	0.0133812	0.0167955	0.454395		0.308503		0.136235		0.0105559		-0.0117405		0.453187	0.424209	0.312287	0.30997	0.099698	0.1136	-0.003697	0.0149184	-0.029184	0.0200222	0.522304	0.489371	0.338202	0.366106	0.118082	0.137296	0.0399395	0.0370746	0.00977002	0.00277867	0.483334	0.472192	0.393106
71.6	0.451861	0.441652	0.294263	0.299083	0.100613	0.0941963	0.0213724	0.0295463	0.444792	0.428993	0.287138	0.282597	0.100271	0.111465	0.0135067	0.0168137	0.454716		0.308527		0.13606		0.0106993		-0.0118628		0.453194	0.424213	0.312862	0.31007	0.096426	0.113694	-0.004805	0.0149347	-0.03058	0.0200461	0.522286	0.489393	0.338539	0.366289	0.118446	0.137429	0.0399986	0.0371186	0.00978215	0.00278219	0.48316	0.472198	0.392945
71.7	0.451556	0.441661	0.294258	0.299191	0.100788	0.0942708	0.0214625	0.029576	0.444642	0.429	0.287449	0.282701	0.1005	0.11156	0.0135966	0.0168319	0.454979		0.308415		0.135901		0.0108613		-0.0120009		0.451221	0.424217	0.315216	0.310169	0.093442	0.113788	-0.005029	0.014951	-0.032422	0.02007	0.522303	0.489413	0.338889	0.366472	0.118778	0.137562	0.0400359	0.0371626	0.00982943	0.0027857	0.483204	0.472203	0.392851
71.8	0.45129	0.441669	0.294199	0.299298	0.10102	0.0943453	0.0214929	0.0296055	0.444428	0.429007	0.287767	0.282804	0.100838	0.111654	0.0136953	0.0168501	0.455228		0.308191		0.135743		0.0109722		-0.0121672		0.450149	0.424221	0.317711	0.310267	0.090057	0.113881	-0.003718	0.0149673	-0.032897	0.0200939	0.522312	0.489434	0.339233	0.366654	0.119054	0.137696	0.0400156	0.0372066	0.00988045	0.00278922	0.483446	0.472208	0.392756
71.9	0.451016	0.441678	0.294152	0.299405	0.101365	0.0944196	0.0214903	0.0296351	0.444154	0.429014	0.288078	0.282907	0.101277	0.111748	0.013825	0.0168683	0.455439		0.307857		0.135569		0.0110223		-0.012368		0.450521	0.424225	0.31993	0.310366	0.08757	0.113975	-0.003301	0.0149836	-0.032347	0.0201177	0.522257	0.489455	0.339531	0.366835	0.119309	0.137829	0.0399134	0.0372505	0.00994348	0.00279274	0.483748	0.472213	0.392587
72	0.450722	0.441687	0.294109	0.299512	0.101748	0.0944938	0.021484	0.0296647	0.443893	0.429021	0.288382	0.28301	0.101706	0.111842	0.0140291	0.0168865	0.455568		0.307508		0.135377		0.0110844		-0.012588		0.449995	0.424229	0.320618	0.310464	0.085213	0.114068	-0.002849	0.0149998	-0.032387	0.0201416	0.522177	0.489475	0.339812	0.367017	0.119518	0.137962	0.0397531	0.0372945	0.0100283	0.00279625	0.484149	0.472218	0.392335
72.1	0.450439	0.441696	0.294077	0.299618	0.102133	0.0945679	0.0214997	0.0296942	0.443731	0.429028	0.288662	0.283112	0.10207	0.111935	0.0142578	0.0169047	0.455616		0.307156		0.135182		0.0112036		-0.0127872		0.448916	0.424232	0.318024	0.310562	0.084763	0.114162	-0.002801	0.0150161	-0.029945	0.0201654	0.521974	0.489496	0.340093	0.367197	0.119611	0.138095	0.039558	0.0373384	0.0101332	0.00279976	0.484646	0.472223	0.391968
72.2	0.450294	0.441704	0.294056	0.299724	0.10252	0.0946419	0.0215006	0.0297237	0.44358	0.429035	0.288868	0.283214	0.102342	0.112029	0.0144996	0.0169228	0.455607		0.306912		0.135016		0.0113109		-0.0129865		0.448573	0.424236	0.31721	0.310659	0.083332	0.114255	-0.003396	0.0150323	-0.02772	0.0201893	0.521733	0.489516	0.340495	0.367378	0.119639	0.138227	0.0393698	0.0373823	0.0102206	0.00280328	0.485123	0.472228	0.391586
72.3	0.450291	0.441713	0.294089	0.299829	0.102795	0.0947158	0.0215212	0.0297531	0.443474	0.429041	0.289018	0.283315	0.10252	0.112122	0.0147502	0.016941	0.455442		0.306749		0.134848		0.0114677		-0.0131676		0.449455	0.42424	0.315542	0.310756	0.083221	0.114348	-0.003967	0.0150485	-0.026817	0.0202131	0.521525	0.489536	0.34101	0.367557	0.119676	0.13836	0.0391924	0.0374262	0.0102924	0.00280679	0.485577	0.472233	0.391245
72.4	0.450389	0.441721	0.294182	0.299935	0.102992	0.0947896	0.0215026	0.0297826	0.443397	0.429048	0.289176	0.283417	0.102581	0.112216	0.0149951	0.0169591	0.455215		0.306697		0.134679		0.0116751		-0.0133075		0.449212	0.424244	0.31336	0.310853	0.083164	0.114441	-0.004405	0.0150648	-0.027318	0.0202369	0.521436	0.489556	0.341611	0.367737	0.11978	0.138492	0.039064	0.0374701	0.0104078	0.0028103	0.485943	0.472238	0.391042
72.5	0.450535	0.44173	0.294345	0.30004	0.103151	0.0948633	0.021476	0.029812	0.443397	0.429055	0.28937	0.283518	0.102582	0.112309	0.015203	0.0169772	0.45502		0.306647		0.134484		0.0118733		-0.013388		0.45063	0.424247	0.314024	0.310949	0.085121	0.114534	-0.004992	0.015081	-0.029053	0.0202607	0.521369	0.489576	0.342235	0.367916	0.119932	0.138625	0.0389812	0.0375139	0.0105597	0.00281381	0.48622	0.472242	0.390979
72.6	0.450679	0.441738	0.294545	0.300144	0.103269	0.0949369	0.0214661	0.0298414	0.443443	0.429061	0.289542	0.283618	0.102586	0.112402	0.0153813	0.0169953	0.454986		0.306645		0.134296		0.0120341		-0.0134533		0.451672	0.424251	0.315582	0.311045	0.087515	0.114627	-0.004765	0.0150972	-0.031391	0.0202845	0.521386	0.489596	0.342871	0.368094	0.120088	0.138757	0.038938	0.0375578	0.0106959	0.00281732	0.48637	0.472247	0.391039
72.7	0.450714	0.441746	0.294764	0.300248	0.103309	0.0950103	0.0215145	0.0298707	0.443591	0.429068	0.289643	0.283718	0.102615	0.112495	0.0155733	0.0170134	0.455055		0.306584		0.134076		0.0122351		-0.0135129		0.452474	0.424255	0.315983	0.311141	0.089768	0.114719	-0.003884	0.0151133	-0.032694	0.0203083	0.521409	0.489615	0.343431	0.368272	0.120255	0.138889	0.0389144	0.0376016	0.010842	0.00282083	0.4865	0.472252	0.391155
72.8	0.450672	0.441754	0.294955	0.300352	0.1033	0.0950837	0.0215813	0.0299	0.443769	0.429075	0.289677	0.283818	0.102632	0.112588	0.0157678	0.0170315	0.455187		0.306482		0.133902		0.0124758		-0.0135838		0.452188	0.424258	0.317756	0.311237	0.090494	0.114812	-0.004894	0.0151295	-0.03385	0.0203321	0.521432	0.489634	0.343939	0.36845	0.120419	0.139021	0.0389389	0.0376454	0.0110265	0.00282433	0.486662	0.472257	0.391247
72.9	0.450621	0.441762	0.295148	0.300456	0.103238	0.0951569	0.0217297	0.0299294	0.443931	0.429081	0.289641	0.283918	0.102695	0.112681	0.0159417	0.0170496	0.455312		0.306325		0.133753		0.0127175		-0.0136708		0.452536	0.424262	0.320453	0.311332	0.090984	0.114904	-0.005012	0.0151457	-0.034812	0.0203559	0.521491	0.489654	0.344475	0.368627	0.120582	0.139153	0.0389944	0.0376891	0.0112088	0.00282784	0.486918	0.472261	0.391298
73	0.450577	0.44177	0.295348	0.300559	0.103188	0.0952301	0.021933	0.0299586	0.443977	0.429087	0.289483	0.284018	0.102793	0.112773	0.0160679	0.0170676	0.455389		0.306128		0.13366		0.0129781		-0.0137904		0.452274	0.424265	0.321437	0.311426	0.092975	0.114996	-0.005064	0.0151618	-0.033865	0.0203796	0.521579	0.489673	0.345064	0.368804	0.120784	0.139284	0.0390726	0.0377329	0.0113852	0.00283134	0.487255	0.472266	0.391305
73.1	0.450575	0.441778	0.295559	0.300662	0.103179	0.0953031	0.0221293	0.0299879	0.443914	0.429094	0.289197	0.284117	0.102913	0.112866	0.0161495	0.0170857	0.455432		0.305885		0.133641		0.0132084		-0.013934		0.452937	0.424269	0.321079	0.311521	0.093329	0.115088	-0.005186	0.015178	-0.033606	0.0204034	0.521676	0.489692	0.345695	0.36898	0.121084	0.139416	0.0391584	0.0377766	0.0115909	0.00283485	0.487711	0.47227	0.391337
73.2	0.450599	0.441786	0.295784	0.300764	0.103252	0.095376	0.0223136	0.0300171	0.44376	0.4291	0.288846	0.284215	0.102973	0.112958	0.0161508	0.0171037	0.455493		0.305607		0.133669		0.0133739		-0.0140742		0.453756	0.424272	0.322077	0.311615	0.091751	0.11518	-0.0058	0.0151941	-0.035325	0.0204271	0.521819	0.489711	0.346355	0.369156	0.12141	0.139547	0.039261	0.0378203	0.0118348	0.00283835	0.488115	0.472275	0.391346
73.3	0.450616	0.441794	0.296043	0.300867	0.103411	0.0954489	0.0224951	0.0300463	0.443649	0.429106	0.288473	0.284314	0.103012	0.113051	0.0160672	0.0171217	0.455713		0.305359		0.133729		0.0135442		-0.01413		0.454579	0.424276	0.323288	0.311709	0.090719	0.115272	-0.00543	0.0152102	-0.034635	0.0204508	0.521871	0.489729	0.347088	0.369331	0.121726	0.139679	0.0393533	0.037864	0.0121161	0.00284185	0.488401	0.472279	0.391368
73.4	0.45067	0.441802	0.296334	0.300969	0.103626	0.0955216	0.0226676	0.0300755	0.443567	0.429112	0.288064	0.284412	0.103056	0.113143	0.0159661	0.0171397	0.456027		0.305135		0.13393		0.0137208		-0.0141259		0.454074	0.424279	0.322536	0.311802	0.092818	0.115364	-0.00522	0.0152263	-0.033898	0.0204745	0.521838	0.489748	0.347851	0.369506	0.121978	0.13981	0.03942	0.0379077	0.0124542	0.00284535	0.488584	0.472284	0.391412
73.5	0.450764	0.44181	0.296573	0.30107	0.103847	0.0955942	0.0228726	0.0301047	0.443581	0.429118	0.287686	0.28451	0.103138	0.113235	0.0158851	0.0171577	0.456319		0.304903		0.134353		0.0138795		-0.0140525		0.45313	0.424282	0.323708	0.311895	0.093654	0.115456	-0.004357	0.0152424	-0.033052	0.0204982	0.521797	0.489766	0.348601	0.369681	0.122178	0.139941	0.0394368	0.0379513	0.0127298	0.00284885	0.488764	0.472288	0.391506
73.6	0.450781	0.441817	0.296744	0.301171	0.10403	0.0956667	0.0231411	0.0301338	0.443657	0.429125	0.287378	0.284607	0.103183	0.113327	0.0158705	0.0171757	0.456454		0.304691		0.134825		0.0140521		-0.0138891		0.452902	0.424286	0.325369	0.311988	0.09437	0.115547	-0.003335	0.0152585	-0.031908	0.0205219	0.5218	0.489785	0.349279	0.369855	0.122336	0.140072	0.0394457	0.037995	0.0129398	0.00285235	0.489027	0.472292	0.391638
73.7	0.450837	0.441825	0.296821	0.301272	0.10417	0.0957391	0.0234571	0.0301629	0.443803	0.429131	0.2872	0.284704	0.103237	0.113418	0.0159087	0.0171937	0.456424		0.304528		0.135401		0.0141983		-0.0136423		0.453497	0.424289	0.323512	0.312081	0.0962	0.115638	-0.003218	0.0152746	-0.028947	0.0205456	0.521902	0.489803	0.349817	0.370029	0.122528	0.140203	0.0394535	0.0380386	0.013097	0.00285585	0.489441	0.472297	0.391912
73.8	0.450926	0.441832	0.296845	0.301373	0.104186	0.0958114	0.0237794	0.030192	0.443903	0.429137	0.287129	0.284801	0.103314	0.11351	0.0160638	0.0172117	0.456168		0.304371		0.13605		0.0142512		-0.0134081		0.454523	0.424292	0.319429	0.312173	0.097235	0.11573	-0.003395	0.0152906	-0.028737	0.0205693	0.522084	0.489821	0.350185	0.370202	0.122693	0.140333	0.0394712	0.0380822	0.0131963	0.00285935	0.489998	0.472301	0.392312
73.9	0.451062	0.44184	0.296798	0.301473	0.104104	0.0958836	0.0240702	0.030221	0.443987	0.429142	0.287192	0.284898	0.103385	0.113602	0.0162632	0.0172296	0.455788		0.304219		0.136567		0.0142157		-0.0131258		0.456592	0.424295	0.318281	0.312265	0.095776	0.115821	-0.003774	0.0153067	-0.029051	0.0205929	0.522313	0.489839	0.350447	0.370375	0.122782	0.140464	0.0395233	0.0381258	0.0131942	0.00286285	0.49062	0.472305	0.392854
74	0.451175	0.441847	0.296731	0.301573	0.103966	0.0959557	0.0242994	0.03025	0.443995	0.429148	0.28735	0.284994	0.103406	0.113693	0.0164758	0.0172475	0.455512		0.304097		0.136886		0.0141046		-0.012791		0.456933	0.424298	0.318919	0.312356	0.094532	0.115912	-0.003453	0.0153227	-0.030352	0.0206166	0.522529	0.489856	0.350694	0.370547	0.122828	0.140594	0.0396047	0.0381693	0.0131845	0.00286634	0.491281	0.472309	0.39345
74.1	0.451393	0.441854	0.296661	0.301673	0.103867	0.0960276	0.0244938	0.030279	0.443925	0.429154	0.287595	0.28509	0.103429	0.113785	0.0166508	0.0172655	0.455359		0.304065		0.137198		0.0139279		-0.012494		0.456079	0.424302	0.319743	0.312448	0.094196	0.116003	-0.003539	0.0153388	-0.031042	0.0206402	0.522662	0.489874	0.350977	0.370719	0.122863	0.140725	0.0396672	0.0382129	0.0131853	0.00286984	0.491871	0.472313	0.394072
74.2	0.451549	0.441862	0.296644	0.301772	0.103836	0.0960995	0.0246531	0.030308	0.44374	0.42916	0.287835	0.285186	0.10349	0.113876	0.0167849	0.0172834	0.45541		0.304159		0.137394		0.0137458		-0.0122378		0.453835	0.424305	0.320595	0.312539	0.094799	0.116093	-0.003337	0.0153548	-0.0314	0.0206639	0.522659	0.489892	0.351348	0.37089	0.122852	0.140855	0.0396951	0.0382564	0.0131734	0.00287333	0.492384	0.472318	0.394638
74.3	0.451586	0.441869	0.296611	0.301871	0.103899	0.0961713	0.0247783	0.030337	0.44352	0.429166	0.288082	0.285281	0.10357	0.113967	0.0168134	0.0173013	0.455612		0.304347		0.137407		0.0136002		-0.0120276		0.450766	0.424308	0.321782	0.312629	0.094919	0.116184	-0.002437	0.0153708	-0.031042	0.0206875	0.52264	0.489909	0.351774	0.371061	0.122841	0.140985	0.0397189	0.0382999	0.0131404	0.00287682	0.492901	0.472322	0.395111
74.4	0.451518	0.441876	0.296583	0.30197	0.104012	0.0962429	0.0249013	0.0303659	0.443309	0.429171	0.288286	0.285376	0.103618	0.114058	0.0167942	0.0173192	0.455967		0.304585		0.137432		0.0135354		-0.01187		0.448222	0.424311	0.323123	0.312719	0.093604	0.116274	-0.001573	0.0153868	-0.030296	0.0207111	0.522637	0.489926	0.352269	0.371232	0.122922	0.141115	0.0397065	0.0383434	0.0130893	0.00288031	0.493438	0.472326	0.395458
74.5	0.451471	0.441883	0.296576	0.302068	0.104185	0.0963145	0.0250281	0.0303948	0.443153	0.429177	0.28847	0.285471	0.103648	0.114149	0.0167779	0.017337	0.456364		0.304885		0.137544		0.0135266		-0.0117569		0.447613	0.424314	0.32196	0.312809	0.091619	0.116365	-0.002109	0.0154028	-0.030592	0.0207347	0.522697	0.489943	0.352735	0.371402	0.123024	0.141245	0.0396309	0.0383868	0.0130344	0.0028838	0.493875	0.47233	0.395698
74.6	0.451427	0.44189	0.296623	0.302166	0.104298	0.096386	0.0251546	0.0304237	0.44303	0.429182	0.288644	0.285565	0.103679	0.114239	0.0167532	0.0173549	0.456782		0.30517		0.1377		0.0135911		-0.0116253		0.44788	0.424317	0.320945	0.312899	0.089803	0.116455	-0.002142	0.0154188	-0.030458	0.0207583	0.522736	0.489961	0.353175	0.371572	0.123048	0.141374	0.0395201	0.0384303	0.0129533	0.00288729	0.494113	0.472334	0.395871
74.7	0.451388	0.441897	0.296669	0.302264	0.104329	0.0964573	0.0252884	0.0304525	0.442909	0.429188	0.288833	0.28566	0.103702	0.11433	0.0167094	0.0173727	0.457031		0.305408		0.137885		0.0136465		-0.0115065		0.450003	0.42432	0.322472	0.312988	0.089517	0.116545	-0.001674	0.0154348	-0.030455	0.0207819	0.522769	0.489977	0.353556	0.371741	0.122979	0.141504	0.0394296	0.0384737	0.0128724	0.00289078	0.494238	0.472337	0.396002
74.8	0.451437	0.441904	0.296724	0.302362	0.10436	0.0965285	0.0254509	0.0304813	0.442801	0.429193	0.289062	0.285753	0.103745	0.11442	0.0166501	0.0173906	0.457201		0.305632		0.138101		0.0136631		-0.011362		0.452911	0.424323	0.324597	0.313078	0.090533	0.116635	-0.002363	0.0154507	-0.031678	0.0208054	0.522766	0.489994	0.353933	0.37191	0.122881	0.141633	0.0393012	0.0385171	0.0128007	0.00289427	0.494222	0.472341	0.396194
74.9	0.451591	0.441911	0.29676	0.302459	0.104358	0.0965997	0.0255897	0.0305101	0.442683	0.429199	0.28926	0.285847	0.103841	0.114511	0.0165706	0.0174084	0.457306		0.305906		0.138332		0.0136308		-0.011262		0.454868	0.424326	0.325445	0.313166	0.092081	0.116725	-0.003462	0.0154667	-0.033101	0.020829	0.522767	0.490011	0.354234	0.372079	0.122769	0.141763	0.0391945	0.0385605	0.0127186	0.00289776	0.494112	0.472345	0.396455
75	0.451699	0.441918	0.296792	0.302556	0.104335	0.0966707	0.0257251	0.0305389	0.442596	0.429204	0.289369	0.28594	0.104005	0.114601	0.0164708	0.0174262	0.457321		0.306194		0.138485		0.01359		-0.0112509		0.456608	0.424329	0.32828	0.313255	0.092866	0.116815	-0.003541	0.0154826	-0.033247	0.0208526	0.522741	0.490027	0.354483	0.372247	0.122616	0.141892	0.039171	0.0386038	0.0126028	0.00290124	0.493902	0.472349	0.396809
75.1	0.451763	0.441924	0.296857	0.302652	0.104395	0.0967417	0.0258231	0.0305676	0.442568	0.429209	0.28936	0.286033	0.104245	0.114691	0.0163722	0.017444	0.457259		0.306457		0.138474		0.0135332		-0.0113254		0.457093	0.424331	0.328701	0.313343	0.094003	0.116904	-0.002673	0.0154985	-0.03269	0.0208761	0.52277	0.490044	0.354594	0.372414	0.12246	0.142021	0.0392364	0.0386472	0.0124932	0.00290473	0.493644	0.472353	0.3972
75.2	0.451825	0.441931	0.296986	0.302748	0.104604	0.0968125	0.0258703	0.0305964	0.442646	0.429215	0.289295	0.286126	0.104546	0.114781	0.0163226	0.0174618	0.457149		0.306634		0.138477		0.0134594		-0.0114233		0.455393	0.424334	0.328246	0.313431	0.093697	0.116994	-0.002126	0.0155145	-0.032531	0.0208996	0.52278	0.49006	0.354604	0.372582	0.122367	0.14215	0.039328	0.0386905	0.0123547	0.00290821	0.493348	0.472356	0.397609
75.3	0.451842	0.441938	0.297196	0.302844	0.104878	0.0968832	0.0258675	0.0306251	0.442775	0.42922	0.289225	0.286218	0.104826	0.114871	0.0163284	0.0174796	0.45698		0.306699		0.13854		0.013363		-0.0115497		0.453522	0.424337	0.32925	0.313518	0.093842	0.117083	-0.00118	0.0155304	-0.030675	0.0209231	0.522826	0.490076	0.354474	0.372748	0.122306	0.142279	0.0394638	0.0387338	0.0121885	0.00291169	0.493076	0.47236	0.397982
75.4	0.451794	0.441944	0.297452	0.30294	0.105194	0.0969539	0.0258912	0.0306537	0.442907	0.429225	0.289315	0.28631	0.10501	0.114961	0.0163577	0.0174974	0.456674		0.306659		0.138628		0.0132817		-0.0116721		0.451432	0.42434	0.329044	0.313606	0.095	0.117173	-0.000999	0.0155463	-0.029252	0.0209467	0.522869	0.490093	0.354286	0.372915	0.122282	0.142407	0.0395953	0.0387771	0.0120693	0.00291518	0.492854	0.472364	0.39835
75.5	0.451682	0.441951	0.297731	0.303035	0.10547	0.0970244	0.0258991	0.0306824	0.443026	0.42923	0.289562	0.286402	0.105057	0.115051	0.0163869	0.0175151	0.456301		0.306594		0.138678		0.0132753		-0.0117441		0.44949	0.424343	0.326204	0.313693	0.096368	0.117262	-0.001138	0.0155621	-0.02752	0.0209701	0.522914	0.490108	0.354051	0.373081	0.122326	0.142536	0.0396733	0.0388204	0.0119773	0.00291866	0.492654	0.472367	0.398693
75.6	0.451489	0.441957	0.297984	0.30313	0.105704	0.0970948	0.0258803	0.030711	0.443105	0.429235	0.28994	0.286494	0.104997	0.11514	0.0164656	0.0175328	0.455906		0.30653		0.138823		0.0133335		-0.011761		0.448443	0.424345	0.326001	0.313779	0.096248	0.117351	-0.001404	0.015578	-0.026152	0.0209936	0.52298	0.490124	0.353845	0.373246	0.122462	0.142664	0.039683	0.0388636	0.01188	0.00292214	0.492496	0.472371	0.398982
75.7	0.45138	0.441964	0.298211	0.303225	0.105838	0.0971651	0.0258569	0.0307396	0.443084	0.42924	0.290353	0.286585	0.10483	0.11523	0.0165978	0.0175506	0.455622		0.306584		0.138907		0.0134363		-0.0117785		0.447998	0.424348	0.326675	0.313866	0.098238	0.11744	-0.001187	0.0155939	-0.026005	0.0210171	0.523114	0.49014	0.353675	0.373411	0.122623	0.142793	0.0396427	0.0389068	0.0118189	0.00292562	0.492276	0.472375	0.399169
75.8	0.45133	0.44197	0.298412	0.303319	0.105928	0.0972353	0.0258585	0.0307682	0.442899	0.429245	0.290771	0.286676	0.104575	0.115319	0.0167619	0.0175683	0.455427		0.306687		0.139085		0.0135535		-0.011785		0.44911	0.424351	0.323885	0.313952	0.098671	0.117528	-0.001193	0.0156097	-0.026837	0.0210406	0.523298	0.490156	0.353545	0.373576	0.122768	0.142921	0.0395687	0.0389501	0.011816	0.0029291	0.49197	0.472378	0.399284
75.9	0.451183	0.441976	0.298599	0.303413	0.106065	0.0973054	0.025855	0.0307967	0.44264	0.42925	0.291086	0.286767	0.104343	0.115408	0.0168884	0.017586	0.455352		0.306843		0.139332		0.0136493		-0.0117592		0.450921	0.424353	0.325183	0.314037	0.098386	0.117617	-0.000445	0.0156256	-0.027567	0.021064	0.523442	0.490171	0.353442	0.373741	0.122822	0.143049	0.0394834	0.0389932	0.0118215	0.00293257	0.491554	0.472382	0.399331
76	0.451089	0.441982	0.298713	0.303507	0.106237	0.0973755	0.0258601	0.0308252	0.442344	0.429255	0.291348	0.286857	0.104243	0.115497	0.0170143	0.0176037	0.455373		0.306985		0.13967		0.0136439		-0.011752		0.452262	0.424356	0.325914	0.314123	0.099158	0.117706	-0.000411	0.0156414	-0.028139	0.0210875	0.52355	0.490187	0.353409	0.373904	0.122838	0.143177	0.0394419	0.0390364	0.0118382	0.00293605	0.49125	0.472385	0.399357
76.1	0.451011	0.441989	0.298781	0.303601	0.106413	0.0974454	0.0258603	0.0308537	0.442083	0.42926	0.291578	0.286947	0.104238	0.115586	0.0170684	0.0176214	0.45546		0.307101		0.140006		0.0135728		-0.0117825		0.453501	0.424359	0.324347	0.314208	0.10027	0.117794	-0.000242	0.0156572	-0.030027	0.0211109	0.523654	0.490202	0.353435	0.374068	0.122823	0.143305	0.0394706	0.0390796	0.011879	0.00293952	0.49108	0.472388	0.399391
76.2	0.450771	0.441995	0.298851	0.303694	0.106526	0.0975152	0.0258645	0.0308822	0.44184	0.429265	0.291888	0.287037	0.104386	0.115675	0.017005	0.017639	0.45556		0.307204		0.140434		0.0134959		-0.0118625		0.45523	0.424361	0.322931	0.314293	0.098454	0.117882	-0.000902	0.0156731	-0.030922	0.0211344	0.523709	0.490217	0.353473	0.374231	0.122804	0.143433	0.0395638	0.0391227	0.0119416	0.002943	0.491069	0.472392	0.399449
76.3	0.450471	0.442001	0.29896	0.303787	0.106566	0.0975849	0.0258307	0.0309106	0.441642	0.42927	0.292222	0.287126	0.104686	0.115764	0.0168552	0.0176567	0.455616		0.307444		0.140798		0.0134667		-0.0119709		0.453917	0.424364	0.32512	0.314377	0.097332	0.11797	-0.00155	0.0156889	-0.030925	0.0211578	0.523701	0.490232	0.353524	0.374394	0.12288	0.14356	0.0396907	0.0391658	0.0120274	0.00294647	0.491087	0.472395	0.399533
76.4	0.450237	0.442007	0.299067	0.303879	0.106528	0.0976545	0.0257491	0.0309391	0.44145	0.429274	0.292579	0.287216	0.105092	0.115853	0.0167677	0.0176743	0.455533		0.307742		0.141054		0.0134966		-0.0121034		0.452783	0.424366	0.323536	0.314462	0.097189	0.118059	-0.002318	0.0157046	-0.030215	0.0211812	0.523725	0.490247	0.353533	0.374556	0.123067	0.143688	0.0398112	0.0392089	0.0121236	0.00294994	0.491074	0.472399	0.399607
76.5	0.449985	0.442013	0.299234	0.303971	0.106471	0.097724	0.0255901	0.0309674	0.441261	0.429279	0.292878	0.287305	0.105476	0.115941	0.016671	0.017692	0.455283		0.308048		0.141255		0.0135993		-0.0122149		0.451374	0.424369	0.323249	0.314546	0.09604	0.118146	-0.002896	0.0157204	-0.029907	0.0212046	0.5237	0.490262	0.353463	0.374718	0.123271	0.143815	0.0398833	0.039252	0.012224	0.00295342	0.490934	0.472402	0.399636
76.6	0.44981	0.442019	0.299428	0.304063	0.106428	0.0977934	0.0253981	0.0309958	0.441058	0.429284	0.293109	0.287393	0.105804	0.116029	0.0165783	0.0177096	0.455001		0.308402		0.141439		0.0137079		-0.0123106		0.451184	0.424371	0.325454	0.31463	0.095939	0.118234	-0.003964	0.0157362	-0.02896	0.021228	0.52357	0.490277	0.353327	0.374879	0.123462	0.143942	0.0398778	0.039295	0.0123171	0.00295689	0.490646	0.472405	0.399585
76.7	0.449797	0.442025	0.299628	0.304155	0.106404	0.0978627	0.0251826	0.0310242	0.440998	0.429288	0.293236	0.287482	0.10599	0.116118	0.0165141	0.0177272	0.454709		0.308746		0.141569		0.0138337		-0.0123741		0.451032	0.424374	0.326688	0.314713	0.096584	0.118322	-0.003644	0.015752	-0.028156	0.0212514	0.523409	0.490292	0.353227	0.37504	0.123644	0.144069	0.0398357	0.0393381	0.0124167	0.00296036	0.490252	0.472408	0.399492
76.8	0.44988	0.442031	0.299802	0.304247	0.106404	0.0979319	0.0249505	0.0310525	0.441102	0.429293	0.293298	0.28757	0.106043	0.116206	0.0164805	0.0177448	0.454458		0.309087		0.141695		0.0139741		-0.0124491		0.451859	0.424376	0.324764	0.314796	0.097267	0.11841	-0.003007	0.0157677	-0.02915	0.0212747	0.523332	0.490306	0.353274	0.375201	0.123756	0.144196	0.0398037	0.0393811	0.0125364	0.00296383	0.489856	0.472412	0.399353
76.9	0.450041	0.442036	0.299986	0.304338	0.106424	0.098001	0.0247074	0.0310808	0.441375	0.429298	0.293312	0.287658	0.10602	0.116294	0.0164041	0.0177624	0.45438		0.309381		0.141848		0.0140798		-0.012526		0.453201	0.424378	0.324348	0.314879	0.096252	0.118497	-0.001622	0.0157834	-0.030884	0.0212981	0.523263	0.490321	0.353478	0.375361	0.123812	0.144323	0.0397747	0.0394241	0.012645	0.00296729	0.489436	0.472415	0.399197
77	0.450237	0.442042	0.300192	0.304429	0.106436	0.09807	0.0244558	0.031109	0.441704	0.429302	0.29333	0.287745	0.10599	0.116382	0.0163214	0.01778	0.454523		0.30973		0.142035		0.0141308		-0.0125776		0.454328	0.424381	0.323636	0.314962	0.096959	0.118584	-0.00034	0.0157992	-0.032877	0.0213214	0.523294	0.490335	0.353817	0.375521	0.123909	0.14445	0.0397925	0.0394671	0.0127482	0.00297076	0.488931	0.472418	0.399095
77.1	0.450374	0.442048	0.300356	0.304519	0.106356	0.0981389	0.0242138	0.0311373	0.44209	0.429307	0.293371	0.287833	0.105982	0.11647	0.0162413	0.0177975	0.45472		0.31007		0.142153		0.0141987		-0.0126032		0.454935	0.424383	0.323309	0.315044	0.097855	0.118672	0.001097	0.0158149	-0.034566	0.0213448	0.523484	0.490349	0.3542	0.375681	0.124075	0.144576	0.0398506	0.03951	0.0128502	0.00297423	0.48834	0.472421	0.399042
77.2	0.450403	0.442053	0.300457	0.304609	0.106242	0.0982077	0.0239824	0.0311655	0.442503	0.429311	0.293412	0.28792	0.106049	0.116557	0.0161933	0.0178151	0.454927		0.310409		0.142228		0.0142959		-0.0126673		0.454433	0.424385	0.323692	0.315126	0.099578	0.118759	0.001427	0.0158306	-0.036603	0.0213681	0.523698	0.490363	0.354594	0.37584	0.124261	0.144703	0.0399015	0.039553	0.0129477	0.00297769	0.487663	0.472424	0.399008
77.3	0.450359	0.442059	0.300454	0.304699	0.106075	0.0982764	0.0237886	0.0311937	0.442967	0.429315	0.293438	0.288006	0.106224	0.116645	0.0161822	0.0178326	0.455109		0.310648		0.142315		0.0143692		-0.0127421		0.454389	0.424388	0.324711	0.315208	0.100116	0.118846	0.000265	0.0158463	-0.037072	0.0213914	0.523805	0.490377	0.354915	0.375998	0.124476	0.144829	0.0399257	0.0395959	0.0129954	0.00298116	0.486877	0.472427	0.398965
77.4	0.450217	0.442064	0.300389	0.304789	0.105855	0.098345	0.0236204	0.0312219	0.443389	0.42932	0.29343	0.288093	0.106434	0.116733	0.0161778	0.0178501	0.45522		0.310896		0.142466		0.0144366		-0.0128545		0.45341	0.42439	0.325628	0.315289	0.102316	0.118933	-0.001145	0.015862	-0.036494	0.0214147	0.523879	0.490391	0.355209	0.376157	0.124781	0.144956	0.0399605	0.0396388	0.0130115	0.00298462	0.486153	0.47243	0.398916
77.5	0.450026	0.44207	0.300285	0.304878	0.105602	0.0984134	0.0234994	0.03125	0.443708	0.429324	0.293421	0.288179	0.106632	0.11682	0.0161501	0.0178676	0.455181		0.311089		0.14272		0.0145425		-0.0130353		0.452942	0.424392	0.327528	0.31537	0.102421	0.119019	-0.002113	0.0158777	-0.034266	0.021438	0.5239	0.490405	0.355428	0.376314	0.125095	0.145082	0.040017	0.0396817	0.0130248	0.00298808	0.485593	0.472433	0.398829
77.6	0.44992	0.442075	0.300237	0.304967	0.105398	0.0984818	0.0234349	0.0312781	0.443917	0.429328	0.293414	0.288265	0.106796	0.116907	0.0161073	0.0178851	0.455056		0.311333		0.143054		0.0146485		-0.0132306		0.452423	0.424395	0.327295	0.315451	0.101532	0.119106	-0.003626	0.0158933	-0.032498	0.0214613	0.523862	0.490419	0.355671	0.376472	0.12537	0.145208	0.0400974	0.0397245	0.0130302	0.00299154	0.485267	0.472436	0.398718
77.7	0.449827	0.442081	0.300222	0.305056	0.105289	0.0985501	0.023432	0.0313062	0.444006	0.429332	0.293441	0.288351	0.10691	0.116994	0.0160317	0.0179026	0.454866		0.311564		0.143392		0.0146893		-0.0133912		0.452404	0.424397	0.325988	0.315532	0.100358	0.119193	-0.005585	0.015909	-0.030905	0.0214846	0.52385	0.490433	0.35586	0.376629	0.125668	0.145334	0.0402075	0.0397674	0.0130077	0.002995	0.485118	0.472439	0.398626
77.8	0.449743	0.442086	0.300237	0.305145	0.105309	0.0986183	0.0234715	0.0313343	0.443996	0.429337	0.293475	0.288436	0.10693	0.117081	0.0159028	0.0179201	0.454621		0.311818		0.14373		0.0146651		-0.0135224		0.452607	0.424399	0.324533	0.315612	0.100384	0.119279	-0.004948	0.0159246	-0.029909	0.0215079	0.523863	0.490446	0.356032	0.376786	0.126027	0.145459	0.0403446	0.0398102	0.0129661	0.00299846	0.485077	0.472442	0.398598
77.9	0.449776	0.442092	0.300246	0.305233	0.105406	0.0986864	0.0235493	0.0313624	0.443884	0.429341	0.293543	0.288521	0.106894	0.117168	0.0157241	0.0179376	0.454364		0.312015		0.144036		0.0146008		-0.0136189		0.452456	0.424401	0.324876	0.315692	0.100183	0.119365	-0.004516	0.0159403	-0.029525	0.0215311	0.523862	0.49046	0.356164	0.376942	0.126339	0.145585	0.0404584	0.039853	0.0129453	0.00300192	0.484989	0.472445	0.398663
78	0.449893	0.442097	0.300243	0.305321	0.105566	0.0987544	0.0236679	0.0313904	0.443788	0.429345	0.293621	0.288606	0.106862	0.117255	0.0155386	0.017955	0.454053		0.312182		0.144233		0.0144963		-0.0135948		0.452456	0.424403	0.324355	0.315772	0.100233	0.119451	-0.002923	0.0159559	-0.031824	0.0215544	0.523825	0.490473	0.356351	0.377098	0.126586	0.14571	0.0405038	0.0398958	0.0129577	0.00300538	0.484773	0.472448	0.398787
78.1	0.449969	0.442102	0.300204	0.305409	0.105734	0.0988223	0.0238153	0.0314184	0.443734	0.429349	0.293738	0.28869	0.106903	0.117342	0.0153557	0.0179725	0.45377		0.312277		0.144491		0.0143308		-0.0135291		0.452642	0.424405	0.325505	0.315851	0.101	0.119537	-0.000818	0.0159715	-0.033535	0.0215776	0.52374	0.490486	0.356535	0.377253	0.126798	0.145836	0.0405095	0.0399386	0.0130053	0.00300883	0.484566	0.472451	0.398967
78.2	0.450078	0.442107	0.300139	0.305496	0.105839	0.0988901	0.023922	0.0314464	0.44371	0.429353	0.293879	0.288775	0.107008	0.117428	0.0151731	0.0179899	0.453536		0.312285		0.144949		0.0141286		-0.0134441		0.45368	0.424408	0.325487	0.315931	0.100393	0.119623	0.001867	0.0159871	-0.033383	0.0216008	0.523633	0.490499	0.356722	0.377408	0.126929	0.145961	0.0405048	0.0399813	0.0130654	0.00301229	0.484453	0.472453	0.399184
78.3	0.450192	0.442112	0.300063	0.305583	0.105812	0.0989578	0.0239661	0.0314743	0.443727	0.429357	0.294034	0.288859	0.107135	0.117515	0.0149789	0.0180073	0.453343		0.31218		0.145443		0.0139473		-0.0133377		0.452716	0.42441	0.326288	0.31601	0.100188	0.119709	0.003223	0.0160027	-0.032861	0.021624	0.523517	0.490512	0.356838	0.377563	0.126965	0.146086	0.0404926	0.0400241	0.0130561	0.00301574	0.484496	0.472456	0.399424
78.4	0.450195	0.442117	0.299995	0.30567	0.105712	0.0990254	0.0239424	0.0315022	0.443827	0.429361	0.294188	0.288943	0.107213	0.117601	0.0148562	0.0180247	0.45311		0.312056		0.14578		0.0138056		-0.0132105		0.45252	0.424412	0.325385	0.316088	0.09714	0.119795	0.00444	0.0160183	-0.032143	0.0216472	0.523429	0.490525	0.35687	0.377717	0.127033	0.146211	0.0405262	0.0400668	0.0130202	0.0030192	0.484696	0.472459	0.399647
78.5	0.450164	0.442123	0.29996	0.305757	0.10555	0.0990929	0.0238852	0.0315301	0.443986	0.429365	0.29435	0.289026	0.107263	0.117687	0.0147701	0.0180421	0.452982		0.311884		0.146065		0.0136995		-0.0131031		0.453736	0.424414	0.324915	0.316167	0.096375	0.11988	0.00352	0.0160339	-0.031334	0.0216704	0.523376	0.490538	0.356844	0.377871	0.127176	0.146336	0.0406106	0.0401095	0.0129746	0.00302265	0.484992	0.472462	0.399834
78.6	0.45013	0.442128	0.299911	0.305843	0.105339	0.0991603	0.0238039	0.031558	0.444122	0.429369	0.294479	0.289109	0.107284	0.117774	0.0147082	0.0180595	0.452871		0.311668		0.146159		0.013695		-0.0129551		0.453747	0.424416	0.322958	0.316245	0.093768	0.119966	0.002348	0.0160494	-0.030768	0.0216936	0.5233	0.490551	0.356889	0.378025	0.127304	0.146461	0.0407291	0.0401521	0.0129295	0.0030261	0.485257	0.472464	0.399973
78.7	0.450079	0.442132	0.29988	0.305929	0.105165	0.0992276	0.0237973	0.0315859	0.444244	0.429373	0.294537	0.289192	0.107273	0.11786	0.0146383	0.0180769	0.452843		0.311508		0.145963		0.0137917		-0.0127033		0.453364	0.424418	0.324204	0.316323	0.09227	0.120051	0.000874	0.016065	-0.031635	0.0217168	0.523195	0.490564	0.3571	0.378178	0.127464	0.146586	0.0408486	0.0401948	0.0128838	0.00302955	0.485465	0.472467	0.400048
78.8	0.449932	0.442137	0.299867	0.306015	0.105057	0.0992949	0.0238833	0.0316137	0.44431	0.429377	0.294512	0.289275	0.107258	0.117946	0.0146312	0.0180942	0.452884		0.311454		0.145589		0.0139555		-0.0124407		0.454346	0.42442	0.326248	0.3164	0.09225	0.120137	-0.000505	0.0160805	-0.033007	0.02174	0.523043	0.490576	0.357484	0.378331	0.127731	0.14671	0.0409576	0.0402374	0.012904	0.003033	0.485703	0.47247	0.400041
78.9	0.449738	0.442142	0.299942	0.3061	0.10506	0.099362	0.0240916	0.0316415	0.44437	0.429381	0.294431	0.289357	0.107298	0.118031	0.0146655	0.0181116	0.453033		0.311463		0.145213		0.0141646		-0.0122274		0.453936	0.424422	0.327969	0.316478	0.094544	0.120222	-0.00144	0.016096	-0.032225	0.0217631	0.522924	0.490589	0.357993	0.378483	0.127981	0.146835	0.0410534	0.0402801	0.0129475	0.00303645	0.485949	0.472472	0.399945
79	0.449437	0.442147	0.300056	0.306185	0.105156	0.099429	0.0243707	0.0316693	0.444396	0.429384	0.2943	0.28944	0.107366	0.118117	0.0147365	0.0181289	0.453204		0.311543		0.144747		0.0144216		-0.0120558		0.451565	0.424424	0.328401	0.316555	0.09494	0.120307	-0.001138	0.0161116	-0.029536	0.0217863	0.522826	0.490601	0.358593	0.378635	0.128213	0.146959	0.0411616	0.0403227	0.0129605	0.0030399	0.486222	0.472475	0.399796
79.1	0.449104	0.442152	0.30021	0.30627	0.105333	0.0994959	0.0246564	0.031697	0.444442	0.429388	0.294145	0.289522	0.107451	0.118203	0.0148224	0.0181462	0.453292		0.311642		0.144303		0.0146145		-0.0119293		0.450363	0.424426	0.33076	0.316632	0.096262	0.120392	-0.001788	0.0161271	-0.027028	0.0218094	0.522754	0.490614	0.359207	0.378787	0.128506	0.147083	0.041267	0.0403652	0.0129177	0.00304335	0.486461	0.472477	0.399654
79.2	0.448814	0.442157	0.300382	0.306355	0.105504	0.0995627	0.0248913	0.0317247	0.44447	0.429392	0.294016	0.289603	0.107564	0.118288	0.0149287	0.0181635	0.453257		0.311716		0.143975		0.0147432		-0.01189		0.450048	0.424428	0.330393	0.316708	0.097374	0.120476	-0.002481	0.0161426	-0.02548	0.0218325	0.522667	0.490626	0.359783	0.378938	0.128839	0.147207	0.0413397	0.0404078	0.012844	0.00304679	0.486606	0.47248	0.399532
79.3	0.448561	0.442161	0.30057	0.306439	0.105723	0.0996294	0.025053	0.0317524	0.44453	0.429395	0.293983	0.289685	0.107729	0.118373	0.0149963	0.0181808	0.453182		0.311794		0.143761		0.0148404		-0.0118723		0.450822	0.42443	0.329872	0.316784	0.096266	0.120561	-0.002093	0.0161581	-0.024474	0.0218557	0.522589	0.490638	0.360261	0.379089	0.129075	0.147331	0.0414093	0.0404503	0.0127824	0.00305024	0.486554	0.472483	0.3994
79.4	0.448347	0.442166	0.300754	0.306523	0.105915	0.099696	0.0251166	0.0317801	0.444587	0.429399	0.29409	0.289766	0.107938	0.118459	0.0150184	0.0181981	0.453044		0.311811		0.143588		0.0149411		-0.0118151		0.453612	0.424431	0.330082	0.316861	0.096065	0.120646	-0.002613	0.0161735	-0.02513	0.0218788	0.522444	0.49065	0.360622	0.37924	0.129179	0.147455	0.041479	0.0404929	0.0127102	0.00305368	0.486411	0.472485	0.399301
79.5	0.448183	0.442171	0.300912	0.306607	0.106125	0.0997626	0.0250834	0.0318078	0.444639	0.429403	0.294264	0.289847	0.10822	0.118544	0.0150436	0.0182154	0.452908		0.31177		0.14338		0.0149911		-0.0117447		0.454139	0.424433	0.329412	0.316936	0.095273	0.12073	-0.003364	0.016189	-0.026959	0.0219019	0.522315	0.490662	0.360847	0.37939	0.129194	0.147579	0.0415109	0.0405354	0.0126123	0.00305713	0.48629	0.472488	0.399229
79.6	0.448026	0.442175	0.301123	0.306691	0.106385	0.099829	0.0250075	0.0318354	0.444678	0.429406	0.294495	0.289927	0.108523	0.118629	0.0151138	0.0182327	0.452982		0.311714		0.143135		0.0150821		-0.0116641		0.452907	0.424435	0.326734	0.317012	0.095104	0.120814	-0.003277	0.0162045	-0.029108	0.021925	0.522218	0.490674	0.36097	0.379539	0.129129	0.147702	0.0415052	0.0405778	0.0124995	0.00306057	0.486246	0.47249	0.399215
79.7	0.44781	0.44218	0.301378	0.306774	0.106679	0.0998953	0.0248958	0.031863	0.444742	0.42941	0.294703	0.290008	0.108816	0.118714	0.015245	0.0182499	0.453144		0.311664		0.142834		0.0152103		-0.011546		0.450875	0.424437	0.326421	0.317087	0.095203	0.120899	-0.002346	0.0162199	-0.030998	0.021948	0.522171	0.490686	0.360988	0.379689	0.128975	0.147826	0.0414928	0.0406203	0.0123864	0.00306401	0.486294	0.472492	0.399232
79.8	0.447549	0.442184	0.30172	0.306857	0.106999	0.0999616	0.0248531	0.0318906	0.444769	0.429413	0.294891	0.290088	0.109116	0.118799	0.015474	0.0182672	0.453268		0.311531		0.14257		0.0153145		-0.0114033		0.448257	0.424439	0.326033	0.317162	0.096695	0.120983	-0.002321	0.0162354	-0.03179	0.0219711	0.522132	0.490698	0.360976	0.379838	0.128801	0.147949	0.0414827	0.0406628	0.0122782	0.00306745	0.486416	0.472495	0.399342
79.9	0.447272	0.442189	0.302088	0.30694	0.107342	0.100028	0.0248448	0.0319182	0.44472	0.429417	0.295014	0.290168	0.109384	0.118883	0.0157747	0.0182844	0.453351		0.311406		0.142379		0.0153744		-0.0112132		0.446981	0.424441	0.325303	0.317237	0.097445	0.121067	-0.002988	0.0162508	-0.033191	0.0219942	0.522035	0.490709	0.360962	0.379987	0.128729	0.148072	0.0414602	0.0407052	0.012179	0.00307089	0.486575	0.472497	0.399487
80	0.447054	0.442193	0.302483	0.307023	0.107661	0.100094	0.0248669	0.0319457	0.444571	0.42942	0.295171	0.290248	0.109522	0.118968	0.016109	0.0183016	0.453367		0.3113		0.142375		0.0154436		-0.0109876		0.448987	0.424442	0.32527	0.317311	0.098656	0.12115	-0.004239	0.0162662	-0.032169	0.0220172	0.521923	0.490721	0.361023	0.380135	0.128768	0.148196	0.0414474	0.0407476	0.0121229	0.00307433	0.486695	0.4725	0.399641
80.1	0.446806	0.442198	0.302855	0.307105	0.107876	0.10016	0.0248963	0.0319732	0.444351	0.429424	0.295375	0.290327	0.109564	0.119052	0.0164498	0.0183188	0.453276		0.31125		0.142395		0.0155166		-0.0107957		0.450567	0.424444	0.326286	0.317385	0.0999	0.121234	-0.00513	0.0162816	-0.031514	0.0220402	0.521792	0.490732	0.361076	0.380283	0.128889	0.148319	0.0414417	0.04079	0.0121378	0.00307777	0.486742	0.472502	0.399792
80.2	0.446551	0.442202	0.303151	0.307187	0.108043	0.100226	0.0250005	0.0320007	0.44402	0.429427	0.295609	0.290406	0.109537	0.119137	0.0167806	0.018336	0.45313		0.311244		0.14245		0.0156221		-0.0106659		0.451842	0.424446	0.326896	0.317459	0.100526	0.121318	-0.005442	0.016297	-0.031003	0.0220633	0.521654	0.490744	0.361165	0.38043	0.129109	0.148441	0.0414314	0.0408324	0.0122185	0.0030812	0.486752	0.472504	0.399962
80.3	0.446359	0.442207	0.303348	0.307269	0.108167	0.100291	0.0250904	0.0320282	0.443691	0.429431	0.295802	0.290485	0.109464	0.119221	0.0170697	0.0183532	0.453017		0.311364		0.142483		0.0157839		-0.0105839		0.453564	0.424448	0.327773	0.317533	0.101313	0.121401	-0.004632	0.0163124	-0.03051	0.0220863	0.521558	0.490755	0.36125	0.380577	0.129362	0.148564	0.0413792	0.0408747	0.0123261	0.00308464	0.486712	0.472507	0.400097
80.4	0.446147	0.442211	0.303448	0.30735	0.108272	0.100357	0.0252463	0.0320556	0.443373	0.429434	0.295981	0.290564	0.109377	0.119305	0.0173511	0.0183704	0.453008		0.311596		0.142562		0.0159626		-0.0105583		0.452721	0.424449	0.327647	0.317607	0.101369	0.121485	-0.003482	0.0163278	-0.029886	0.0221093	0.52154	0.490766	0.361441	0.380724	0.129601	0.148687	0.0412744	0.040917	0.012461	0.00308807	0.486676	0.472509	0.400189
80.5	0.445916	0.442215	0.303531	0.307431	0.108333	0.100423	0.0254544	0.032083	0.443105	0.429437	0.296144	0.290642	0.109329	0.119389	0.0175797	0.0183875	0.453178		0.311884		0.142682		0.0160989		-0.0105906		0.451798	0.424451	0.329248	0.31768	0.102118	0.121568	-0.002628	0.0163432	-0.029517	0.0221323	0.521526	0.490778	0.361674	0.380871	0.129772	0.148809	0.0411181	0.0409594	0.0126147	0.00309151	0.486644	0.472511	0.400302
80.6	0.445657	0.442219	0.303626	0.307512	0.108444	0.100488	0.0257277	0.0321104	0.442891	0.429441	0.296265	0.29072	0.109341	0.119473	0.0177525	0.0184047	0.453477		0.312167		0.143002		0.0162137		-0.0106389		0.452822	0.424453	0.330011	0.317753	0.102937	0.121651	-0.002504	0.0163585	-0.028997	0.0221553	0.521512	0.490789	0.361965	0.381017	0.129862	0.148932	0.0409427	0.0410017	0.0127416	0.00309494	0.486686	0.472513	0.40046
80.7	0.445352	0.442224	0.303772	0.307593	0.108629	0.100553	0.02599	0.0321378	0.44279	0.429444	0.296385	0.290798	0.109451	0.119557	0.0178987	0.0184218	0.453847		0.312472		0.14344		0.0163188		-0.0106823		0.454592	0.424454	0.330009	0.317825	0.104239	0.121734	-0.002483	0.0163739	-0.026746	0.0221783	0.521524	0.4908	0.362282	0.381162	0.12986	0.149054	0.0408195	0.0410439	0.0128462	0.00309837	0.486729	0.472516	0.400661
80.8	0.445117	0.442228	0.303934	0.307673	0.108811	0.100619	0.026257	0.0321651	0.442743	0.429447	0.296546	0.290876	0.109648	0.119641	0.0180611	0.0184389	0.454268		0.312768		0.143792		0.0164422		-0.0107473		0.455151	0.424456	0.330154	0.317898	0.103299	0.121817	-0.003579	0.0163892	-0.025732	0.0222012	0.521574	0.490811	0.362603	0.381308	0.129807	0.149176	0.0407684	0.0410862	0.0129254	0.0031018	0.486828	0.472518	0.400918
80.9	0.444997	0.442232	0.304133	0.307753	0.108991	0.100684	0.026495	0.0321924	0.442755	0.42945	0.296674	0.290953	0.109905	0.119724	0.0181984	0.018456	0.454548		0.313039		0.143984		0.0165642		-0.0108578		0.454131	0.424458	0.331024	0.31797	0.103351	0.1219	-0.003823	0.0164045	-0.026261	0.0222242	0.521646	0.490822	0.362828	0.381453	0.129733	0.149298	0.0407865	0.0411284	0.0129946	0.00310523	0.486939	0.47252	0.401235
81	0.444929	0.442236	0.304305	0.307833	0.109201	0.100749	0.0267069	0.0322197	0.442836	0.429453	0.29673	0.29103	0.110244	0.119808	0.0183145	0.0184731	0.454669		0.313341		0.144026		0.0166727		-0.0110013		0.452885	0.424459	0.33123	0.318042	0.102334	0.121983	-0.003563	0.0164198	-0.026837	0.0222471	0.521696	0.490832	0.362881	0.381597	0.129601	0.14942	0.0408185	0.0411706	0.013048	0.00310866	0.487069	0.472522	0.401588
81.1	0.445006	0.44224	0.304434	0.307913	0.109383	0.100814	0.026876	0.032247	0.442935	0.429457	0.296717	0.291107	0.110607	0.119891	0.0184601	0.0184902	0.454631		0.313665		0.14393		0.0167503		-0.0111431		0.451994	0.424461	0.33269	0.318114	0.100378	0.122065	-0.002911	0.0164351	-0.025953	0.0222701	0.521774	0.490843	0.362814	0.381741	0.129479	0.149542	0.04085	0.0412128	0.0131037	0.00311209	0.487158	0.472524	0.401949
81.2	0.445199	0.442244	0.30452	0.307992	0.10953	0.100879	0.0269701	0.0322742	0.442986	0.42946	0.296694	0.291184	0.110948	0.119974	0.0186015	0.0185073	0.454557		0.313885		0.143753		0.0167853		-0.0113176		0.450799	0.424462	0.333204	0.318185	0.098039	0.122148	-0.002906	0.0164504	-0.026495	0.022293	0.521839	0.490854	0.362677	0.381885	0.129351	0.149664	0.0408595	0.041255	0.0131207	0.00311552	0.487224	0.472526	0.402323
81.3	0.445421	0.442248	0.304641	0.308072	0.109706	0.100944	0.0269566	0.0323014	0.443016	0.429463	0.29664	0.29126	0.111214	0.120057	0.0186733	0.0185244	0.454499		0.31405		0.143685		0.0167253		-0.0114588		0.449218	0.424464	0.331555	0.318256	0.097718	0.12223	-0.002948	0.0164657	-0.02914	0.0223159	0.521931	0.490864	0.362608	0.382029	0.129232	0.149786	0.0408233	0.0412972	0.0130802	0.00311894	0.487371	0.472528	0.402701
81.4	0.445628	0.442252	0.304712	0.308151	0.109898	0.101008	0.0268738	0.0323286	0.443067	0.429466	0.296617	0.291336	0.111459	0.12014	0.0187132	0.0185414	0.454589		0.314264		0.1438		0.0166468		-0.0115853		0.450317	0.424465	0.330613	0.318327	0.097539	0.122313	-0.00276	0.016481	-0.030669	0.0223388	0.52203	0.490875	0.362643	0.382172	0.129058	0.149907	0.040779	0.0413393	0.0130291	0.00312237	0.487592	0.472531	0.403091
81.5	0.445807	0.442256	0.304751	0.308229	0.110098	0.101073	0.0267539	0.0323558	0.443111	0.429469	0.296632	0.291412	0.111662	0.120223	0.0187749	0.0185585	0.454741		0.31452		0.143982		0.0165936		-0.0117275		0.453316	0.424467	0.330656	0.318398	0.098057	0.122395	-0.002394	0.0164963	-0.031734	0.0223617	0.522176	0.490885	0.362831	0.382315	0.12888	0.150028	0.0407982	0.0413815	0.0129862	0.00312579	0.48792	0.472533	0.403498
81.6	0.445936	0.44226	0.304764	0.308308	0.110299	0.101137	0.0266563	0.032383	0.443137	0.429472	0.296728	0.291488	0.111851	0.120306	0.0188051	0.0185755	0.454902		0.314818		0.144162		0.0165558		-0.0118898		0.453446	0.424469	0.330457	0.318469	0.099824	0.122477	-0.002656	0.0165115	-0.032449	0.0223846	0.522369	0.490895	0.363121	0.382457	0.128694	0.15015	0.0408451	0.0414236	0.0129608	0.00312922	0.488314	0.472535	0.403844
81.7	0.446068	0.442264	0.304818	0.308386	0.110426	0.101202	0.0266044	0.0324101	0.443158	0.429475	0.296871	0.291564	0.11202	0.120389	0.0188315	0.0185925	0.455054		0.315193		0.144317		0.0164966		-0.0120267		0.452411	0.42447	0.331616	0.318539	0.100628	0.122559	-0.002866	0.0165268	-0.033019	0.0224075	0.522581	0.490906	0.363427	0.382599	0.128513	0.150271	0.0408917	0.0414657	0.0129229	0.00313264	0.488711	0.472537	0.404101
81.8	0.446191	0.442268	0.304865	0.308464	0.110455	0.101266	0.0266226	0.0324372	0.443171	0.429478	0.297077	0.291639	0.112148	0.120472	0.0188703	0.0186095	0.455153		0.315545		0.144498		0.0164819		-0.0122002		0.453451	0.424472	0.333578	0.318609	0.100294	0.122641	-0.002862	0.016542	-0.030655	0.0224304	0.522684	0.490916	0.363654	0.382741	0.128356	0.150392	0.0409602	0.0415077	0.012892	0.00313606	0.48898	0.472539	0.404275
81.9	0.44637	0.442271	0.304947	0.308541	0.110447	0.10133	0.0266822	0.0324643	0.443156	0.429481	0.297327	0.291714	0.112214	0.120554	0.018933	0.0186265	0.455209		0.315782		0.144685		0.0164826		-0.0124076		0.454203	0.424473	0.335885	0.318679	0.099513	0.122722	-0.002256	0.0165572	-0.028467	0.0224532	0.522757	0.490926	0.363776	0.382882	0.128258	0.150513	0.0410038	0.0415498	0.012775	0.00313948	0.489135	0.472541	0.404417
82	0.446602	0.442275	0.305075	0.308619	0.110409	0.101395	0.0267821	0.0324913	0.443205	0.429484	0.297598	0.291789	0.112197	0.120637	0.0190349	0.0186435	0.455257		0.315969		0.145032		0.0164752		-0.0126159		0.452501	0.424474	0.335456	0.318748	0.100035	0.122804	-0.001264	0.0165724	-0.028629	0.0224761	0.522796	0.490936	0.363818	0.383023	0.128186	0.150633	0.0410085	0.0415918	0.0126052	0.0031429	0.489247	0.472543	0.404518
82.1	0.446938	0.442279	0.305259	0.308696	0.110371	0.101459	0.0268536	0.0325184	0.443269	0.429487	0.297864	0.291863	0.1121	0.120719	0.01913	0.0186605	0.455337		0.316161		0.145551		0.0164489		-0.0128105		0.451726	0.424476	0.334623	0.318818	0.099641	0.122886	0.00047	0.0165877	-0.031011	0.0224989	0.5228	0.490946	0.363816	0.383164	0.128147	0.150754	0.0410353	0.0416338	0.0124006	0.00314632	0.48932	0.472545	0.404642
82.2	0.447295	0.442283	0.305508	0.308773	0.110343	0.101523	0.0269043	0.0325454	0.443378	0.429489	0.2981	0.291937	0.11193	0.120801	0.019184	0.0186774	0.455371		0.316479		0.146128		0.0164101		-0.0130373		0.452292	0.424477	0.332924	0.318887	0.099297	0.122967	0.001598	0.0166028	-0.032477	0.0225217	0.522815	0.490956	0.363801	0.383304	0.128188	0.150875	0.0411138	0.0416758	0.0121779	0.00314974	0.489495	0.472546	0.404845
82.3	0.447616	0.442286	0.305791	0.308849	0.110339	0.101586	0.0269498	0.0325723	0.443464	0.429492	0.298312	0.292012	0.111766	0.120883	0.019216	0.0186944	0.455326		0.316911		0.146703		0.0163298		-0.0132683		0.452335	0.424479	0.33327	0.318955	0.09807	0.123048	0.002759	0.016618	-0.033483	0.0225446	0.522943	0.490966	0.363719	0.383444	0.128219	0.150995	0.0412166	0.0417178	0.0119716	0.00315316	0.489791	0.472548	0.405158
82.4	0.447844	0.44229	0.306092	0.308926	0.110298	0.10165	0.0270009	0.0325993	0.443584	0.429495	0.298446	0.292085	0.111589	0.120965	0.0191949	0.0187113	0.455207		0.31742		0.147196		0.016213		-0.0134463		0.451342	0.42448	0.332149	0.319024	0.098538	0.123129	0.003013	0.0166332	-0.033898	0.0225674	0.523089	0.490975	0.363598	0.383584	0.128296	0.151115	0.0413361	0.0417598	0.0118576	0.00315657	0.490161	0.47255	0.405512
82.5	0.44799	0.442293	0.306384	0.309002	0.110286	0.101714	0.0270285	0.0326262	0.443602	0.429498	0.298514	0.292159	0.111362	0.121047	0.0190694	0.0187283	0.455039		0.317893		0.147601		0.0161155		-0.0135853		0.450745	0.424482	0.33344	0.319092	0.098052	0.12321	0.003002	0.0166484	-0.034099	0.0225902	0.523294	0.490985	0.363433	0.383723	0.128449	0.151236	0.0414689	0.0418017	0.0117819	0.00315999	0.490519	0.472552	0.405896
82.6	0.448086	0.442297	0.306695	0.309078	0.110307	0.101777	0.0270406	0.0326532	0.443559	0.429501	0.298477	0.292232	0.111092	0.121129	0.0188555	0.0187452	0.454914		0.318327		0.147961		0.0160605		-0.0136856		0.450806	0.424483	0.333096	0.31916	0.097679	0.123291	0.001915	0.0166635	-0.03339	0.022613	0.523474	0.490995	0.363307	0.383862	0.128637	0.151356	0.0415825	0.0418436	0.0117264	0.0031634	0.49081	0.472554	0.406279
82.7	0.448166	0.442301	0.306989	0.309154	0.110345	0.101841	0.0270546	0.03268	0.443445	0.429503	0.298371	0.292305	0.110828	0.12121	0.0185715	0.0187621	0.454834		0.318607		0.148334		0.0160817		-0.0137348		0.451953	0.424484	0.333458	0.319228	0.096907	0.123372	0.000563	0.0166787	-0.032194	0.0226357	0.523592	0.491004	0.363232	0.384	0.128786	0.151476	0.0416441	0.0418855	0.0117395	0.00316681	0.491059	0.472556	0.406667
82.8	0.448222	0.442304	0.30727	0.309229	0.110369	0.101904	0.0270635	0.0327069	0.443398	0.429506	0.298206	0.292378	0.110583	0.121292	0.0182648	0.018779	0.454809		0.3188		0.1487		0.016201		-0.0136666		0.452819	0.424486	0.334847	0.319296	0.096419	0.123453	-0.000827	0.0166938	-0.031147	0.0226585	0.523603	0.491014	0.363265	0.384139	0.128956	0.151596	0.0417145	0.0419274	0.0117997	0.00317023	0.49134	0.472558	0.406986
82.9	0.448357	0.442308	0.307583	0.309304	0.110383	0.101968	0.0270696	0.0327338	0.443374	0.429509	0.298061	0.292451	0.110346	0.121373	0.0179748	0.0187958	0.454894		0.31896		0.149117		0.0163631		-0.0135541		0.452886	0.424487	0.33548	0.319363	0.09399	0.123534	-0.002105	0.0167089	-0.031765	0.0226813	0.523628	0.491023	0.363343	0.384276	0.129117	0.151715	0.0418233	0.0419693	0.0118722	0.00317364	0.491702	0.472559	0.407244
83	0.44855	0.442311	0.307961	0.309379	0.110391	0.102031	0.0270613	0.0327606	0.443434	0.429511	0.297965	0.292523	0.110171	0.121455	0.0177484	0.0188127	0.455054		0.319149		0.14945		0.0165365		-0.0134292		0.452874	0.424488	0.333865	0.31943	0.092612	0.123614	-0.002708	0.016724	-0.031613	0.022704	0.523604	0.491032	0.363511	0.384414	0.129288	0.151835	0.0419815	0.0420111	0.0119278	0.00317705	0.49205	0.472561	0.407471
83.1	0.448685	0.442314	0.308376	0.309454	0.110306	0.102094	0.0271089	0.0327874	0.443573	0.429514	0.297942	0.292596	0.110047	0.121536	0.0176204	0.0188296	0.455163		0.31932		0.149647		0.0167359		-0.0133124		0.454453	0.42449	0.334623	0.319497	0.092949	0.123694	-0.002346	0.0167392	-0.031146	0.0227268	0.523592	0.491042	0.363673	0.384551	0.129564	0.151954	0.0421884	0.042053	0.0119607	0.00318046	0.492363	0.472563	0.407721
83.2	0.448795	0.442318	0.308784	0.309528	0.110188	0.102157	0.0271785	0.0328141	0.443777	0.429517	0.297989	0.292668	0.109939	0.121617	0.017584	0.0188464	0.455255		0.319537		0.149719		0.0169591		-0.0132063		0.45453	0.424491	0.334541	0.319564	0.094124	0.123775	-0.001023	0.0167542	-0.032309	0.0227495	0.523588	0.491051	0.363857	0.384688	0.129988	0.152074	0.0424561	0.0420948	0.0119992	0.00318387	0.492515	0.472565	0.407935
83.3	0.448897	0.442321	0.30922	0.309603	0.110033	0.10222	0.0272904	0.0328409	0.443928	0.429519	0.298046	0.292739	0.109797	0.121698	0.0175804	0.0188633	0.455333		0.319774		0.149711		0.0171574		-0.013165		0.451856	0.424492	0.332689	0.319631	0.095598	0.123855	0.000486	0.0167693	-0.03324	0.0227722	0.523524	0.49106	0.364072	0.384824	0.130443	0.152193	0.0427245	0.0421365	0.0120464	0.00318727	0.492476	0.472566	0.408175
83.4	0.448971	0.442325	0.309657	0.309677	0.10987	0.102283	0.0273826	0.0328676	0.444035	0.429522	0.298082	0.292811	0.109687	0.121779	0.0175769	0.0188801	0.455268		0.320017		0.149586		0.0173492		-0.0131764		0.450373	0.424494	0.332206	0.319697	0.097902	0.123935	0.002716	0.0167844	-0.0326	0.0227949	0.523412	0.491069	0.364397	0.384961	0.130881	0.152312	0.0429898	0.0421783	0.0120479	0.00319068	0.492302	0.472568	0.40842
83.5	0.448923	0.442328	0.310092	0.30975	0.109634	0.102346	0.0274943	0.0328943	0.444099	0.429524	0.298093	0.292882	0.109604	0.12186	0.0175586	0.0188969	0.455101		0.320282		0.149424		0.0174993		-0.0132025		0.451138	0.424495	0.333309	0.319763	0.100901	0.124015	0.002904	0.0167995	-0.031768	0.0228176	0.523277	0.491078	0.364814	0.385096	0.131326	0.152431	0.0432461	0.0422201	0.012058	0.00319409	0.492083	0.47257	0.408631
83.6	0.448791	0.442331	0.310486	0.309824	0.109374	0.102408	0.0275655	0.032921	0.444102	0.429527	0.298131	0.292953	0.109562	0.121941	0.0175282	0.0189137	0.454864		0.320526		0.149284		0.017619		-0.0132384		0.450645	0.424496	0.332233	0.319829	0.101955	0.124095	0.002554	0.0168145	-0.030482	0.0228403	0.523169	0.491087	0.365264	0.385232	0.13174	0.15255	0.0434926	0.0422618	0.0120569	0.00319749	0.491898	0.472572	0.408786
83.7	0.44864	0.442334	0.310841	0.309897	0.109122	0.102471	0.0276645	0.0329476	0.444057	0.429529	0.298212	0.293024	0.109531	0.122021	0.0175126	0.0189305	0.454674		0.320616		0.149243		0.017712		-0.0132499		0.450062	0.424497	0.331772	0.319894	0.103729	0.124175	0.001469	0.0168296	-0.029553	0.022863	0.523233	0.491096	0.365702	0.385367	0.132082	0.152669	0.0436793	0.0423035	0.0120147	0.0032009	0.49168	0.472573	0.408876
83.8	0.448539	0.442338	0.311155	0.30997	0.10889	0.102533	0.0277252	0.0329743	0.443969	0.429532	0.29837	0.293095	0.109557	0.122102	0.0175342	0.0189473	0.454499		0.320555		0.149294		0.0177566		-0.0132111		0.451621	0.424499	0.333043	0.31996	0.105017	0.124254	9.1e-05	0.0168446	-0.028178	0.0228857	0.523378	0.491105	0.36611	0.385502	0.132464	0.152788	0.0438025	0.0423452	0.011881	0.0032043	0.491409	0.472575	0.408908
83.9	0.448427	0.442341	0.311469	0.310043	0.108708	0.102596	0.0277254	0.0330009	0.443915	0.429534	0.298607	0.293165	0.109599	0.122182	0.0175955	0.018964	0.454334		0.320358		0.14948		0.0177255		-0.0131549		0.452551	0.4245	0.334672	0.320025	0.105644	0.124334	-0.001352	0.0168596	-0.027377	0.0229083	0.523508	0.491114	0.366475	0.385636	0.132886	0.152906	0.0438715	0.0423869	0.0117696	0.0032077	0.491034	0.472577	0.408905
84	0.448366	0.442344	0.311788	0.310116	0.1086	0.102658	0.0276556	0.0330275	0.443886	0.429537	0.298919	0.293235	0.109648	0.122262	0.0176845	0.0189808	0.454201		0.320109		0.14977		0.0177014		-0.0130727		0.451464	0.424501	0.334954	0.32009	0.104376	0.124413	-0.001202	0.0168746	-0.02865	0.022931	0.523639	0.491122	0.366759	0.38577	0.133241	0.153025	0.0438773	0.0424286	0.0116907	0.0032111	0.490599	0.472578	0.408875
84.1	0.448355	0.442347	0.312086	0.310188	0.10864	0.10272	0.0275537	0.033054	0.4439	0.429539	0.299268	0.293305	0.109695	0.122343	0.017793	0.0189975	0.454073		0.319846		0.15005		0.0176523		-0.0129341		0.451354	0.424502	0.335003	0.320154	0.103688	0.124493	-0.001072	0.0168897	-0.03066	0.0229536	0.52374	0.491131	0.367006	0.385904	0.133521	0.153143	0.043818	0.0424702	0.011651	0.0032145	0.490083	0.47258	0.408793
84.2	0.448366	0.44235	0.312372	0.31026	0.108787	0.102782	0.0274304	0.0330805	0.443876	0.429542	0.299644	0.293375	0.109804	0.122423	0.0179399	0.0190143	0.453866		0.319667		0.150292		0.0175864		-0.0127618		0.451066	0.424503	0.33613	0.320219	0.103398	0.124572	-0.000695	0.0169046	-0.03131	0.0229763	0.523671	0.49114	0.367228	0.386037	0.13375	0.153262	0.0437043	0.0425118	0.0116548	0.0032179	0.48964	0.472581	0.408718
84.3	0.448399	0.442353	0.31265	0.310332	0.109059	0.102844	0.0273228	0.0331071	0.443806	0.429544	0.300004	0.293445	0.109945	0.122503	0.0180801	0.019031	0.453625		0.319565		0.150492		0.0175309		-0.0125859		0.449324	0.424505	0.334394	0.320283	0.102629	0.124651	0.000571	0.0169196	-0.031935	0.0229989	0.523576	0.491148	0.367484	0.386171	0.134002	0.15338	0.0435776	0.0425534	0.0117091	0.0032213	0.489227	0.472583	0.408623
84.4	0.448424	0.442357	0.312923	0.310404	0.109354	0.102906	0.0273019	0.0331335	0.443613	0.429546	0.30034	0.293514	0.110061	0.122582	0.0182071	0.0190477	0.453468		0.31953		0.150647		0.0175554		-0.0123547		0.448818	0.424506	0.331661	0.320347	0.102105	0.12473	0.001378	0.0169346	-0.031845	0.0230215	0.523451	0.491157	0.367771	0.386303	0.134281	0.153498	0.0434468	0.042595	0.0117747	0.0032247	0.488853	0.472585	0.408557
84.5	0.448479	0.44236	0.313136	0.310475	0.109629	0.102968	0.0273915	0.03316	0.443306	0.429549	0.30059	0.293583	0.110165	0.122662	0.018282	0.0190644	0.45328		0.319432		0.150688		0.0175775		-0.0121338		0.447922	0.424507	0.331471	0.320411	0.103555	0.124809	0.001729	0.0169496	-0.031234	0.0230441	0.523299	0.491165	0.368067	0.386436	0.134672	0.153616	0.0432843	0.0426366	0.0118119	0.00322809	0.488442	0.472586	0.408481
84.6	0.448562	0.442363	0.313328	0.310547	0.109833	0.10303	0.0275729	0.0331865	0.442853	0.429551	0.300757	0.293652	0.110254	0.122742	0.0183435	0.0190811	0.453131		0.319226		0.150754		0.0175894		-0.0119899		0.445901	0.424508	0.332673	0.320474	0.102708	0.124888	0.002309	0.0169645	-0.029373	0.0230667	0.523103	0.491173	0.368395	0.386568	0.135131	0.153733	0.0431195	0.0426781	0.0118502	0.00323149	0.488014	0.472588	0.408434
84.7	0.448662	0.442366	0.313478	0.310618	0.109991	0.103092	0.0277332	0.0332129	0.442362	0.429553	0.300833	0.29372	0.110318	0.122821	0.0183557	0.0190977	0.452998		0.318971		0.150702		0.0176075		-0.0119043		0.44583	0.424509	0.33368	0.320538	0.100549	0.124966	0.001968	0.0169795	-0.029258	0.0230893	0.522891	0.491182	0.368738	0.3867	0.135656	0.153851	0.0429571	0.0427197	0.0118615	0.00323488	0.487592	0.472589	0.408339
84.8	0.448692	0.442369	0.313545	0.310688	0.110134	0.103153	0.0278456	0.0332393	0.441872	0.429556	0.300888	0.293789	0.110337	0.122901	0.0183471	0.0191144	0.452883		0.318644		0.150598		0.0176278		-0.0118508		0.446841	0.42451	0.335571	0.320601	0.099139	0.125045	-0.000571	0.0169944	-0.030951	0.0231119	0.522716	0.49119	0.369081	0.386831	0.13619	0.153969	0.0427824	0.0427612	0.0118968	0.00323828	0.487178	0.472591	0.408224
84.9	0.448652	0.442372	0.313502	0.310759	0.110315	0.103215	0.027959	0.0332656	0.441403	0.429558	0.300955	0.293857	0.110388	0.12298	0.018316	0.0191311	0.452751		0.318316		0.150451		0.0176301		-0.0118208		0.447591	0.424511	0.334603	0.320664	0.099	0.125123	-0.0023	0.0170093	-0.032649	0.0231344	0.522515	0.491198	0.369396	0.386962	0.136729	0.154086	0.0425889	0.0428027	0.0119281	0.00324167	0.48678	0.472592	0.408082
85	0.448555	0.442374	0.313392	0.310829	0.110595	0.103276	0.0280982	0.033292	0.440968	0.42956	0.30105	0.293925	0.110474	0.12306	0.0182612	0.0191477	0.452633		0.318		0.150354		0.0176499		-0.0117838		0.448952	0.424512	0.332318	0.320727	0.096759	0.125202	-0.003157	0.0170243	-0.031158	0.023157	0.522288	0.491206	0.36971	0.387093	0.137295	0.154203	0.0423983	0.0428441	0.0119853	0.00324506	0.486392	0.472594	0.407979
85.1	0.448475	0.442377	0.313256	0.310899	0.110931	0.103337	0.0282178	0.0333183	0.440649	0.429562	0.301184	0.293993	0.110656	0.123139	0.0181839	0.0191643	0.452479		0.31778		0.150234		0.0176617		-0.0117148		0.450826	0.424513	0.331002	0.320789	0.097818	0.12528	-0.004076	0.0170392	-0.030932	0.0231795	0.522161	0.491214	0.370012	0.387223	0.13785	0.154321	0.0421861	0.0428856	0.0120585	0.00324845	0.485973	0.472595	0.407869
85.2	0.448334	0.44238	0.313104	0.310969	0.111261	0.103398	0.0283501	0.0333446	0.440406	0.429564	0.30136	0.29406	0.110899	0.123218	0.0181248	0.019181	0.452369		0.317597		0.150184		0.0176509		-0.0116024		0.450126	0.424515	0.329448	0.320851	0.099579	0.125358	-0.004301	0.0170541	-0.030069	0.0232021	0.522158	0.491222	0.370314	0.387354	0.138317	0.154438	0.042004	0.042927	0.0121591	0.00325184	0.485567	0.472597	0.407787
85.3	0.448164	0.442383	0.312957	0.311039	0.111584	0.10346	0.0285277	0.0333709	0.440237	0.429567	0.301549	0.294128	0.111238	0.123297	0.0180929	0.0191976	0.452327		0.317464		0.150187		0.0176384		-0.0115032		0.450117	0.424516	0.328169	0.320913	0.10167	0.125436	-0.00438	0.0170689	-0.028674	0.0232246	0.52222	0.49123	0.370556	0.387483	0.13864	0.154555	0.0418953	0.0429685	0.0122982	0.00325523	0.485188	0.472598	0.407729
85.4	0.448054	0.442386	0.312762	0.311108	0.111901	0.103521	0.028731	0.0333972	0.440146	0.429569	0.301724	0.294195	0.11163	0.123376	0.0180952	0.0192142	0.452311		0.317366		0.150144		0.0175899		-0.0114207		0.45038	0.424517	0.329384	0.320975	0.102164	0.125514	-0.004676	0.0170838	-0.027632	0.0232471	0.522422	0.491238	0.370755	0.387613	0.138829	0.154672	0.0418553	0.0430099	0.0124777	0.00325862	0.484805	0.472599	0.407724
85.5	0.448022	0.442389	0.312526	0.311178	0.112145	0.103582	0.0288903	0.0334234	0.440109	0.429571	0.301875	0.294262	0.112042	0.123454	0.0181544	0.0192307	0.452345		0.317305		0.149959		0.0174845		-0.0113471		0.450833	0.424518	0.330819	0.321037	0.104107	0.125592	-0.004511	0.0170987	-0.028604	0.0232696	0.52276	0.491246	0.370945	0.387742	0.138883	0.154789	0.0418389	0.0430512	0.012645	0.00326201	0.484417	0.472601	0.407738
85.6	0.448034	0.442392	0.312278	0.311247	0.112368	0.103642	0.029057	0.0334496	0.440122	0.429573	0.301961	0.294329	0.112428	0.123533	0.0182277	0.0192473	0.452468		0.317259		0.149561		0.0173929		-0.0112962		0.450932	0.424519	0.332923	0.321098	0.105297	0.12567	-0.003965	0.0171135	-0.029006	0.0232921	0.52306	0.491253	0.371132	0.387871	0.138856	0.154905	0.0418344	0.0430926	0.0127508	0.0032654	0.484175	0.472602	0.407762
85.7	0.448095	0.442394	0.312074	0.311315	0.112628	0.103703	0.029203	0.0334758	0.440158	0.429575	0.301966	0.294395	0.112824	0.123611	0.0182876	0.0192639	0.452577		0.317236		0.149063		0.0172869		-0.0113033		0.451459	0.42452	0.333255	0.321159	0.106099	0.125747	-0.002833	0.0171284	-0.028677	0.0233146	0.523242	0.491261	0.37127	0.387999	0.13886	0.155022	0.0418721	0.043134	0.0127965	0.00326878	0.484068	0.472604	0.407832
85.8	0.448149	0.442397	0.311918	0.311384	0.112888	0.103764	0.0293262	0.033502	0.44018	0.429577	0.301911	0.294461	0.113177	0.12369	0.0183314	0.0192804	0.452698		0.317206		0.14849		0.0172158		-0.0113044		0.452194	0.424521	0.334217	0.32122	0.105274	0.125825	-0.000595	0.0171432	-0.02895	0.0233371	0.523351	0.491269	0.371366	0.388127	0.138897	0.155138	0.0419101	0.0431753	0.0127992	0.00327217	0.48405	0.472605	0.407934
85.9	0.448188	0.4424	0.311862	0.311452	0.113051	0.103825	0.0293759	0.0335281	0.440128	0.429579	0.301828	0.294528	0.113459	0.123768	0.0183753	0.019297	0.45281		0.317168		0.147958		0.01721		-0.0112777		0.451057	0.424522	0.336425	0.321281	0.10472	0.125902	0.00079	0.0171581	-0.028952	0.0233595	0.523426	0.491276	0.37147	0.388255	0.13899	0.155255	0.0419483	0.0432166	0.0127262	0.00327555	0.484118	0.472606	0.408045
86	0.448258	0.442402	0.311871	0.31152	0.11315	0.103885	0.0293435	0.0335542	0.440037	0.429581	0.301738	0.294593	0.113686	0.123846	0.0184094	0.0193135	0.45292		0.317136		0.147521		0.0172514		-0.0112618		0.449979	0.424523	0.337339	0.321342	0.103556	0.125979	0.000792	0.0171729	-0.029784	0.023382	0.523365	0.491284	0.371618	0.388383	0.139035	0.155371	0.0419915	0.0432579	0.0125948	0.00327893	0.484312	0.472608	0.408167
86.1	0.448294	0.442405	0.311923	0.311588	0.113193	0.103945	0.0292452	0.0335803	0.439942	0.429583	0.301685	0.294659	0.113872	0.123925	0.0184659	0.01933	0.452972		0.317202		0.147275		0.0172842		-0.0112322		0.449615	0.424524	0.338245	0.321402	0.103789	0.126057	0.000867	0.0171877	-0.031224	0.0234045	0.523253	0.491291	0.371827	0.38851	0.139041	0.155487	0.0420549	0.0432992	0.0124877	0.00328231	0.484644	0.472609	0.408306
86.2	0.448283	0.442408	0.311956	0.311656	0.113181	0.104006	0.0291599	0.0336064	0.439866	0.429585	0.301697	0.294725	0.113973	0.124003	0.0185235	0.0193465	0.453067		0.317359		0.147168		0.017315		-0.011185		0.450031	0.424525	0.339796	0.321462	0.104424	0.126134	0.000934	0.0172025	-0.033022	0.0234269	0.523088	0.491299	0.372097	0.388637	0.138951	0.155603	0.0421004	0.0433404	0.0125063	0.00328569	0.484927	0.47261	0.408421
86.3	0.44839	0.44241	0.312031	0.311723	0.113116	0.104066	0.029084	0.0336324	0.439807	0.429587	0.301768	0.29479	0.113996	0.124081	0.0185726	0.019363	0.45319		0.317597		0.147067		0.0172724		-0.0111515		0.44948	0.424526	0.339327	0.321522	0.105771	0.126211	0.001686	0.0172173	-0.035469	0.0234493	0.522912	0.491306	0.372425	0.388764	0.138837	0.155719	0.0421497	0.0433816	0.012589	0.00328907	0.485194	0.472612	0.408474
86.4	0.448596	0.442413	0.312162	0.311791	0.113069	0.104126	0.029069	0.0336585	0.439839	0.429589	0.301891	0.294855	0.113987	0.124158	0.0185927	0.0193795	0.453384		0.317786		0.146922		0.0171764		-0.011139		0.450591	0.424527	0.338437	0.321582	0.106342	0.126288	0.002096	0.017232	-0.038288	0.0234717	0.522683	0.491313	0.372778	0.38889	0.138699	0.155835	0.0422101	0.0434229	0.012762	0.00329245	0.485401	0.472613	0.408414
86.5	0.448781	0.442416	0.312368	0.311858	0.113049	0.104186	0.0291263	0.0336845	0.439943	0.429591	0.302076	0.29492	0.113982	0.124236	0.0186852	0.019396	0.453628		0.317967		0.146784		0.0170868		-0.011098		0.451838	0.424528	0.338137	0.321642	0.10631	0.126364	0.001271	0.0172468	-0.039639	0.0234942	0.522476	0.491321	0.373091	0.389016	0.138558	0.15595	0.0423358	0.0434641	0.0130017	0.00329583	0.48558	0.472614	0.408298
86.6	0.449058	0.442418	0.312601	0.311924	0.113088	0.104246	0.0292261	0.0337105	0.440106	0.429593	0.30229	0.294984	0.113962	0.124314	0.0188133	0.0194124	0.45392		0.318086		0.146613		0.0170182		-0.0110109		0.452045	0.424529	0.335278	0.321701	0.104187	0.126441	-7.8e-05	0.0172616	-0.039861	0.0235166	0.522256	0.491328	0.373347	0.389141	0.138454	0.156066	0.0425182	0.0435052	0.0132527	0.00329921	0.485635	0.472615	0.408191
86.7	0.449406	0.442421	0.312857	0.311991	0.113136	0.104306	0.0293401	0.0337364	0.440249	0.429595	0.302505	0.295049	0.113995	0.124391	0.0190164	0.0194289	0.454228		0.318222		0.146332		0.0168944		-0.0108668		0.45203	0.424529	0.334231	0.32176	0.102511	0.126518	-0.0009	0.0172763	-0.039836	0.0235389	0.522164	0.491335	0.373579	0.389267	0.138431	0.156181	0.0427409	0.0435464	0.0134379	0.00330258	0.485695	0.472617	0.408162
86.8	0.449651	0.442423	0.313071	0.312057	0.113118	0.104366	0.0294585	0.0337624	0.440424	0.429597	0.302674	0.295113	0.114104	0.124469	0.0192512	0.0194453	0.45456		0.318414		0.145966		0.0167412		-0.0107072		0.45326	0.42453	0.334992	0.321819	0.102415	0.126594	-0.000931	0.0172911	-0.03754	0.0235613	0.522099	0.491342	0.373782	0.389392	0.138452	0.156297	0.0429664	0.0435876	0.0135692	0.00330596	0.485812	0.472618	0.408198
86.9	0.44981	0.442426	0.313217	0.312124	0.113079	0.104426	0.0295541	0.0337883	0.440518	0.429599	0.302759	0.295177	0.114285	0.124546	0.0194633	0.0194618	0.454854		0.318664		0.145574		0.0165967		-0.0105688		0.454536	0.424531	0.335139	0.321878	0.103605	0.12667	-0.000401	0.0173058	-0.034323	0.0235837	0.522046	0.491349	0.373953	0.389516	0.138512	0.156412	0.0431634	0.0436287	0.0136574	0.00330933	0.485991	0.472619	0.40832
87	0.449898	0.442428	0.313284	0.31219	0.11306	0.104485	0.0296349	0.0338142	0.440612	0.429601	0.302787	0.295241	0.114456	0.124623	0.0195836	0.0194782	0.455092		0.318916		0.145202		0.0164772		-0.0104692		0.454273	0.424532	0.335888	0.321936	0.105321	0.126747	0.001826	0.0173205	-0.032372	0.0236061	0.522065	0.491356	0.374078	0.389641	0.138601	0.156527	0.0433211	0.0436698	0.0137462	0.00331271	0.486217	0.47262	0.408449
87.1	0.449802	0.442431	0.31326	0.312255	0.113079	0.104545	0.029702	0.03384	0.440645	0.429603	0.302794	0.295305	0.114611	0.1247	0.0196284	0.0194946	0.455325		0.319045		0.144899		0.016411		-0.0104381		0.45373	0.424533	0.337433	0.321995	0.106272	0.126823	0.003662	0.0173352	-0.031686	0.0236284	0.52213	0.491363	0.374205	0.389765	0.138668	0.156642	0.0434442	0.0437109	0.0138416	0.00331608	0.486478	0.472622	0.408535
87.2	0.449669	0.442433	0.313228	0.312321	0.113125	0.104604	0.0297691	0.0338659	0.440763	0.429605	0.30276	0.295368	0.114664	0.124777	0.0195852	0.019511	0.455584		0.319078		0.144695		0.0164628		-0.0104443		0.454181	0.424534	0.337999	0.322053	0.106825	0.126899	0.005395	0.0173499	-0.030407	0.0236508	0.522144	0.49137	0.374369	0.389889	0.13871	0.156757	0.0435515	0.0437519	0.0138888	0.00331945	0.486744	0.472623	0.408544
87.3	0.449676	0.442435	0.313209	0.312386	0.113284	0.104664	0.0297803	0.0338917	0.440902	0.429606	0.302728	0.295431	0.114653	0.124854	0.0195052	0.0195273	0.455808		0.319003		0.144681		0.0166331		-0.01043		0.454951	0.424535	0.338467	0.322111	0.10766	0.126975	0.005232	0.0173646	-0.028662	0.0236731	0.522217	0.491377	0.374632	0.390012	0.138749	0.156872	0.0436635	0.043793	0.0138743	0.00332282	0.486969	0.472624	0.408533
87.4	0.449724	0.442438	0.313212	0.312451	0.113429	0.104723	0.0297043	0.0339175	0.441132	0.429608	0.302751	0.295494	0.114623	0.124931	0.0194182	0.0195437	0.455975		0.318952		0.144833		0.0168057		-0.0103969		0.455871	0.424536	0.338066	0.322169	0.10808	0.127051	0.005049	0.0173793	-0.02818	0.0236954	0.522281	0.491384	0.375021	0.390135	0.138802	0.156986	0.0437967	0.043834	0.0138442	0.00332619	0.487169	0.472625	0.408481
87.5	0.449851	0.44244	0.31322	0.312516	0.113478	0.104782	0.0295426	0.0339433	0.441352	0.42961	0.302847	0.295557	0.114602	0.125008	0.0193264	0.0195601	0.456107		0.318931		0.145082		0.0169532		-0.0103616		0.455758	0.424537	0.336278	0.322226	0.107154	0.127126	0.004629	0.017394	-0.029029	0.0237177	0.522329	0.491391	0.375575	0.390258	0.13888	0.157101	0.0439536	0.043875	0.0137996	0.00332956	0.487355	0.472626	0.408451
87.6	0.450073	0.442442	0.313257	0.312581	0.113394	0.104841	0.0293157	0.033969	0.44154	0.429612	0.303007	0.29562	0.114574	0.125084	0.019269	0.0195764	0.456214		0.319056		0.145316		0.0170783		-0.0102997		0.454074	0.424537	0.334218	0.322283	0.107375	0.127202	0.004202	0.0174086	-0.029483	0.02374	0.52238	0.491397	0.376182	0.390381	0.138939	0.157215	0.0441308	0.043916	0.0137798	0.00333293	0.487483	0.472628	0.408421
87.7	0.450307	0.442445	0.313301	0.312645	0.113276	0.1049	0.0290337	0.0339948	0.441638	0.429614	0.303241	0.295682	0.114508	0.125161	0.0192427	0.0195928	0.456291		0.319296		0.145544		0.0171397		-0.0102733		0.454246	0.424538	0.333007	0.322341	0.107775	0.127278	0.003834	0.0174233	-0.030658	0.0237623	0.522442	0.491404	0.376743	0.390503	0.138965	0.15733	0.0443229	0.043957	0.0138185	0.00333629	0.487475	0.472629	0.408419
87.8	0.450368	0.442447	0.313369	0.31271	0.113147	0.104959	0.02879	0.0340205	0.441669	0.429615	0.303547	0.295744	0.114379	0.125237	0.019242	0.0196091	0.45644		0.319624		0.145793		0.017174		-0.0103589		0.452453	0.424539	0.331497	0.322398	0.107397	0.127353	0.003346	0.0174379	-0.033717	0.0237846	0.522412	0.491411	0.377225	0.390625	0.138989	0.157444	0.0445368	0.043998	0.0138851	0.00333966	0.487374	0.47263	0.408416
87.9	0.450313	0.442449	0.31348	0.312774	0.11303	0.105018	0.0285951	0.0340462	0.441671	0.429617	0.30387	0.295806	0.114147	0.125314	0.0192404	0.0196254	0.456687		0.319916		0.146123		0.0172898		-0.0105451		0.449798	0.42454	0.332769	0.322454	0.106792	0.127428	0.00201	0.0174525	-0.036394	0.0238069	0.522397	0.491417	0.377617	0.390746	0.139008	0.157558	0.0447636	0.0440389	0.0139295	0.00334303	0.48719	0.472631	0.408483
88	0.450191	0.442452	0.313635	0.312838	0.113003	0.105077	0.0284069	0.0340718	0.441674	0.429619	0.304154	0.295868	0.113853	0.12539	0.0192541	0.0196417	0.456985		0.320182		0.146439		0.0174674		-0.0107842		0.450962	0.424541	0.334039	0.322511	0.105969	0.127504	0.000912	0.0174672	-0.036145	0.0238291	0.522391	0.491424	0.377938	0.390868	0.138989	0.157672	0.0449693	0.0440799	0.0139587	0.00334639	0.48697	0.472632	0.408567
88.1	0.449984	0.442454	0.313815	0.312901	0.113042	0.105135	0.0282597	0.0340975	0.441733	0.429621	0.304392	0.29593	0.113544	0.125466	0.0192388	0.019658	0.457166		0.320399		0.14684		0.0176352		-0.0110839		0.452604	0.424542	0.336315	0.322567	0.104791	0.127579	0.001132	0.0174818	-0.03544	0.0238514	0.522429	0.49143	0.378277	0.390989	0.138901	0.157786	0.0451409	0.0441208	0.013949	0.00334975	0.486832	0.472633	0.408707
88.2	0.449746	0.442456	0.313942	0.312965	0.113098	0.105194	0.0281165	0.0341231	0.441805	0.429622	0.304623	0.295991	0.113318	0.125542	0.0192023	0.0196743	0.457229		0.320469		0.147354		0.0178633		-0.0114029		0.450189	0.424542	0.338009	0.322623	0.103719	0.127654	0.000571	0.0174964	-0.034751	0.0238736	0.522556	0.491437	0.378708	0.391109	0.138806	0.1579	0.0452717	0.0441616	0.013857	0.00335312	0.486885	0.472634	0.408795
88.3	0.449587	0.442458	0.313969	0.313028	0.113132	0.105253	0.0279851	0.0341487	0.441869	0.429624	0.304818	0.296053	0.113185	0.125618	0.0191672	0.0196906	0.457153		0.320434		0.148		0.0181554		-0.0116642		0.450639	0.424543	0.337448	0.322679	0.102305	0.127729	0.000954	0.017511	-0.032661	0.0238959	0.522783	0.491443	0.379235	0.39123	0.1387	0.158013	0.0453509	0.0442025	0.0137459	0.00335648	0.486992	0.472635	0.408911
88.4	0.449539	0.442461	0.313907	0.313091	0.113235	0.105311	0.0278997	0.0341743	0.441925	0.429626	0.304945	0.296114	0.113115	0.125694	0.0192435	0.0197068	0.457055		0.320355		0.148681		0.018447		-0.0118838		0.450091	0.424544	0.336611	0.322735	0.100784	0.127804	0.002798	0.0175256	-0.030005	0.0239181	0.523067	0.49145	0.379779	0.39135	0.138613	0.158127	0.045386	0.0442434	0.0136053	0.00335984	0.487101	0.472636	0.409029
88.5	0.449542	0.442463	0.313795	0.313154	0.113395	0.105369	0.027896	0.0341998	0.442031	0.429627	0.305019	0.296175	0.113122	0.12577	0.0194053	0.0197231	0.456922		0.32025		0.149472		0.0186606		-0.0120769		0.446861	0.424545	0.337405	0.322791	0.100984	0.127878	0.004066	0.0175401	-0.030412	0.0239403	0.523379	0.491456	0.380336	0.39147	0.138594	0.158241	0.0454053	0.0442842	0.0134824	0.0033632	0.487134	0.472637	0.409159
88.6	0.449548	0.442465	0.313687	0.313217	0.1136	0.105428	0.027897	0.0342253	0.442183	0.429629	0.305099	0.296235	0.113162	0.125845	0.0196629	0.0197393	0.456727		0.320191		0.150349		0.0187931		-0.0122495		0.44674	0.424545	0.337857	0.322846	0.103271	0.127953	0.003584	0.0175547	-0.029979	0.0239625	0.523604	0.491462	0.38083	0.391589	0.138677	0.158354	0.0454238	0.044325	0.0133505	0.00336656	0.487087	0.472639	0.409247
88.7	0.449524	0.442467	0.31358	0.313279	0.113861	0.105486	0.027931	0.0342508	0.442376	0.42963	0.305223	0.296296	0.113204	0.125921	0.0199541	0.0197555	0.456449		0.320223		0.151241		0.0188073		-0.0124068		0.449163	0.424546	0.33598	0.322901	0.104544	0.128027	0.00445	0.0175692	-0.02886	0.0239847	0.523741	0.491468	0.381297	0.391708	0.138765	0.158467	0.0454451	0.0443658	0.0132733	0.00336991	0.486975	0.47264	0.409387
88.8	0.449518	0.442469	0.313472	0.313342	0.114169	0.105544	0.0280092	0.0342763	0.442597	0.429632	0.305397	0.296356	0.113275	0.125996	0.020241	0.0197718	0.456144		0.320282		0.15204		0.018702		-0.0125136		0.44868	0.424547	0.337843	0.322956	0.105436	0.128102	0.004089	0.0175838	-0.02892	0.0240069	0.523787	0.491474	0.38171	0.391827	0.13883	0.15858	0.0454185	0.0444066	0.01318	0.00337327	0.486945	0.472641	0.409541
88.9	0.449521	0.442471	0.313347	0.313404	0.114517	0.105602	0.0281514	0.0343018	0.442764	0.429634	0.305682	0.296416	0.113434	0.126071	0.0204478	0.019788	0.455836		0.320282		0.152739		0.0185401		-0.0125713		0.448277	0.424548	0.339579	0.323011	0.106478	0.128176	0.00202	0.0175983	-0.028399	0.0240291	0.52376	0.491481	0.382148	0.391946	0.13884	0.158693	0.0453511	0.0444474	0.0130577	0.00337663	0.486999	0.472642	0.40968
89	0.449519	0.442473	0.313226	0.313465	0.114886	0.10566	0.028367	0.0343272	0.442814	0.429635	0.306019	0.296476	0.113639	0.126147	0.0206137	0.0198042	0.455667		0.320254		0.153415		0.01843		-0.0126013		0.450282	0.424549	0.339933	0.323066	0.107248	0.12825	0.000203	0.0176128	-0.026459	0.0240513	0.523709	0.491487	0.382531	0.392064	0.138777	0.158806	0.0452488	0.0444881	0.0128663	0.00337998	0.487105	0.472643	0.409847
89.1	0.449573	0.442475	0.313109	0.313527	0.115284	0.105718	0.0286708	0.0343526	0.442706	0.429637	0.306322	0.296536	0.113878	0.126222	0.0207029	0.0198203	0.455672		0.320138		0.154059		0.0183885		-0.0126025		0.452595	0.424549	0.339855	0.32312	0.105226	0.128324	-0.000672	0.0176274	-0.026847	0.0240734	0.523719	0.491493	0.382857	0.392182	0.138713	0.158919	0.0451431	0.0445288	0.012618	0.00338334	0.487203	0.472644	0.410049
89.2	0.449623	0.442478	0.312987	0.313589	0.115631	0.105775	0.0290841	0.034378	0.442503	0.429638	0.30646	0.296595	0.114133	0.126297	0.020756	0.0198365	0.455848		0.319921		0.154666		0.0184356		-0.0125992		0.45244	0.42455	0.34101	0.323175	0.103176	0.128398	-0.00216	0.0176419	-0.027197	0.0240956	0.523774	0.491499	0.38305	0.3923	0.138703	0.159032	0.0450095	0.0445695	0.0123399	0.00338669	0.48728	0.472645	0.410234
89.3	0.449663	0.44248	0.312904	0.31365	0.115911	0.105833	0.0295519	0.0344034	0.442263	0.42964	0.306452	0.296655	0.114402	0.126372	0.0208014	0.0198527	0.456086		0.319639		0.15517		0.0185037		-0.0126498		0.4526	0.424551	0.340573	0.323229	0.102113	0.128472	-0.003689	0.0176564	-0.026095	0.0241177	0.52387	0.491505	0.383202	0.392417	0.138738	0.159144	0.0448932	0.0446102	0.0120987	0.00339004	0.487266	0.472646	0.410345
89.4	0.449638	0.442482	0.312844	0.313711	0.116112	0.105891	0.0299485	0.0344288	0.442036	0.429641	0.306349	0.296714	0.114651	0.126447	0.0208983	0.0198688	0.456262		0.319447		0.155653		0.0185921		-0.0127203		0.453995	0.424551	0.339481	0.323283	0.102273	0.128546	-0.004597	0.0176709	-0.026866	0.0241398	0.524016	0.491511	0.383307	0.392534	0.13878	0.159257	0.0448245	0.0446509	0.0119706	0.00339339	0.487181	0.472647	0.410421
89.5	0.449557	0.442484	0.312796	0.313772	0.116261	0.105948	0.0302548	0.0344541	0.441842	0.429643	0.30623	0.296773	0.114936	0.126521	0.0210034	0.019885	0.456248		0.319378		0.15602		0.0186263		-0.0127844		0.455279	0.424552	0.337952	0.323336	0.103385	0.12862	-0.003632	0.0176853	-0.028272	0.024162	0.52419	0.491516	0.383377	0.392651	0.138883	0.159369	0.0447945	0.0446915	0.0119477	0.00339674	0.487087	0.472648	0.410392
89.6	0.449424	0.442486	0.312722	0.313833	0.11639	0.106006	0.0304785	0.0344794	0.441718	0.429644	0.306148	0.296832	0.115239	0.126596	0.0211075	0.0199011	0.456154		0.319362		0.156361		0.0186135		-0.0128606		0.452913	0.424553	0.336626	0.32339	0.10564	0.128694	-0.001905	0.0176998	-0.028058	0.0241841	0.524391	0.491522	0.3834	0.392768	0.139094	0.159482	0.0447881	0.0447322	0.0120485	0.00340009	0.486982	0.472649	0.410315
89.7	0.449297	0.442488	0.312696	0.313893	0.116497	0.106063	0.0306673	0.0345047	0.441693	0.429646	0.306159	0.29689	0.115599	0.126671	0.0211978	0.0199172	0.455957		0.319412		0.156672		0.0186013		-0.0129782		0.452875	0.424554	0.336973	0.323443	0.108063	0.128767	-0.001681	0.0177143	-0.028204	0.0242062	0.524654	0.491528	0.383435	0.392884	0.139312	0.159594	0.0448086	0.0447728	0.0122392	0.00340344	0.486827	0.472649	0.410238
89.8	0.449139	0.442489	0.312695	0.313953	0.116604	0.10612	0.0308221	0.0345299	0.44181	0.429647	0.306257	0.296949	0.11599	0.126745	0.0212362	0.0199333	0.455657		0.319539		0.156997		0.0186326		-0.0131465		0.454603	0.424554	0.337758	0.323496	0.109295	0.12884	-0.00103	0.0177287	-0.028902	0.0242283	0.524996	0.491534	0.38342	0.393	0.139541	0.159706	0.0448354	0.0448134	0.0124929	0.00340679	0.486719	0.47265	0.410225
89.9	0.44899	0.442491	0.312735	0.314014	0.116638	0.106177	0.0310097	0.0345552	0.442033	0.429649	0.306369	0.297007	0.116405	0.126819	0.0211873	0.0199494	0.455286		0.319705		0.157309		0.0186647		-0.0133441		0.45631	0.424555	0.337723	0.323549	0.109462	0.128914	0.000614	0.0177431	-0.028435	0.0242504	0.525386	0.49154	0.383392	0.393116	0.139724	0.159818	0.0448652	0.044854	0.0127506	0.00341014	0.486715	0.472651	0.410197
90	0.448793	0.442493	0.312817	0.314073	0.116585	0.106234	0.0312198	0.0345804	0.442309	0.42965	0.306457	0.297065	0.116766	0.126894	0.0210845	0.0199655	0.454984		0.319795		0.157568		0.018758		-0.0135585		0.455509	0.424556	0.338441	0.323602	0.109295	0.128987	0.000834	0.0177576	-0.027255	0.0242724	0.525732	0.491545	0.383366	0.393231	0.139836	0.15993	0.0449342	0.0448945	0.012976	0.00341348	0.48683	0.472652	0.410224
90.1	0.448557	0.442495	0.312968	0.314133	0.116415	0.106291	0.0314595	0.0346056	0.442602	0.429652	0.306453	0.297123	0.117091	0.126968	0.0209769	0.0199816	0.4548		0.319866		0.157567		0.0188994		-0.0137763		0.455248	0.424556	0.33948	0.323655	0.109282	0.12906	-0.000735	0.017772	-0.026887	0.0242945	0.525984	0.491551	0.383414	0.393346	0.139821	0.160041	0.0450398	0.0449351	0.0131314	0.00341683	0.486972	0.472653	0.410348
90.2	0.448362	0.442497	0.313171	0.314193	0.116193	0.106348	0.0316432	0.0346308	0.442853	0.429653	0.306369	0.297181	0.117405	0.127042	0.0208688	0.0199976	0.454744		0.319953		0.157373		0.0190285		-0.0139411		0.454864	0.424557	0.338424	0.323707	0.110679	0.129133	-0.000899	0.0177864	-0.027609	0.0243166	0.526065	0.491556	0.38345	0.393461	0.13977	0.160153	0.0451305	0.0449756	0.0131508	0.00342017	0.487107	0.472654	0.41062
90.3	0.44812	0.442499	0.313439	0.314252	0.115955	0.106405	0.0317723	0.0346559	0.442993	0.429655	0.306213	0.297238	0.117696	0.127116	0.0207868	0.0200137	0.454755		0.320055		0.157054		0.0192083		-0.0139751		0.454731	0.424558	0.335985	0.323759	0.112841	0.129206	-7.3e-05	0.0178008	-0.02936	0.0243386	0.525965	0.491562	0.383475	0.393575	0.139633	0.160264	0.045223	0.0450161	0.0130672	0.00342351	0.487215	0.472655	0.410945
90.4	0.447864	0.442501	0.313748	0.314311	0.11575	0.106462	0.0318845	0.034681	0.4431	0.429656	0.306053	0.297295	0.11798	0.12719	0.0207894	0.0200297	0.454787		0.320191		0.156725		0.0194669		-0.0139021		0.453876	0.424558	0.333892	0.323811	0.113204	0.129279	0.000339	0.0178152	-0.031341	0.0243606	0.525711	0.491567	0.383425	0.393689	0.139495	0.160376	0.0453231	0.0450566	0.0129388	0.00342686	0.487329	0.472656	0.411316
90.5	0.447658	0.442503	0.314034	0.31437	0.115534	0.106518	0.0320054	0.0347061	0.443227	0.429657	0.305944	0.297353	0.118277	0.127264	0.0208712	0.0200458	0.454667		0.32035		0.156474		0.0197202		-0.0137779		0.453053	0.424559	0.333411	0.323863	0.111851	0.129352	0.000398	0.0178296	-0.031678	0.0243827	0.525363	0.491573	0.383336	0.393803	0.139366	0.160487	0.0453977	0.0450971	0.0128172	0.0034302	0.487381	0.472657	0.411718
90.6	0.447528	0.442505	0.314282	0.314429	0.115317	0.106575	0.0321396	0.0347312	0.443389	0.429659	0.305915	0.29741	0.118574	0.127337	0.0210177	0.0200618	0.45437		0.320546		0.156419		0.0199814		-0.0136059		0.454571	0.424559	0.334794	0.323915	0.111578	0.129424	0.001707	0.0178439	-0.031914	0.0244047	0.525021	0.491578	0.383204	0.393917	0.139199	0.160598	0.0453843	0.0451375	0.0127358	0.00343354	0.48741	0.472658	0.412053
90.7	0.447452	0.442506	0.31448	0.314488	0.115093	0.106632	0.0322517	0.0347563	0.443555	0.42966	0.305963	0.297466	0.118854	0.127411	0.0212384	0.0200778	0.453922		0.320777		0.156462		0.0202602		-0.0134061		0.45415	0.42456	0.336696	0.323967	0.111774	0.129497	0.002644	0.0178583	-0.032079	0.0244267	0.524713	0.491584	0.383111	0.39403	0.139012	0.160709	0.0453305	0.045178	0.0127143	0.00343688	0.48748	0.472658	0.412288
90.8	0.447402	0.442508	0.314632	0.314546	0.114893	0.106688	0.032382	0.0347813	0.443723	0.429661	0.30608	0.297523	0.119199	0.127484	0.0215051	0.0200938	0.453428		0.321084		0.156563		0.0204449		-0.0132911		0.452374	0.424561	0.339537	0.324018	0.112582	0.129569	0.003464	0.0178727	-0.031584	0.0244487	0.524359	0.491589	0.383095	0.394143	0.138881	0.16082	0.0452776	0.0452184	0.0128208	0.00344022	0.487573	0.472659	0.412445
[truncated: 6,891 more rows]
[truncated: 45 more columns]

## Sheet: Figure 2B
WT RBD_X	WT RBD_Y	Fitted Cycle:WT RBD_Y	BA.2 RBD_X	BA.2 RBD_Y	Fitted Cycle:BA.2 RBD_Y	XBB1.5 RBD_X	XBB1.5 RBD_Y	Fitted Cycle:XBB1.5 RBD_Y
-60.06	0.527222	0	-60.06	0.584717	0	-60.06	0.386841	0			WT	BA.2	XBB.1.5
[truncated: 14,201 more rows]

## Sheet: Figure 3A
ug/ml Spike protein	WT			BA.2			Xbb.1.5
[truncated: 16 more rows]

## Sheet: Figure 4B
ELISA				Neutralizaton
[truncated: 11 more rows]

[truncated: 14 more sheets: Figure 4D, Figure 5A, Figure 5B, Figure 5C, Figure 5D, Supplemental Figure 2A, Supplemental Figure 2B, Supplemental Figure 6A, Supplemental Figure 6B, Supplemental Figure 6C, Supplemental Figure 6D, Supplemental Figure 7C, Supplemental Figure 10, Supplemental Figure 11]
